# Supplementary material for: Loss of the E3 ubiquitin ligase MARCHF6 alters hepatic lipid metabolism and drives spontaneous hepatosteatosis
Source: Mol Metab. 2026 May 2;108:102379. doi: 10.1016/j.molmet.2026.102379 (PMC13194171; doi:10.1016/j.molmet.2026.102379)
Supplement: Multimedia component 3 [file mmc3.xlsx]

## Sheet: all_lipid_species
Metabolite	WT_Sample_06	WT_sample_03	WT_sample_04	WT_sample_02	WT_sample_05	WT_sample_01	MARCH6_sample_07	MARCH6_sample_12	MARCH6_sample_11	MARCH6_sample_09	MARCH6_sample_08	MARCH6_sample10	P_Value	HOLM	BONFERRONI	FDR	VIP_score	Fold_change	Log2_fold_change	rt	mz	Method
TG(42:1)	7.05261	7.54532	10.6431	46.9085	2.75151	3.48075	5.8272	3.03364	4.87145	4.27895	4.41571	3.80882	0.261958	1	1	0.496727	0.723284	0.334718	-1.57898	15.1038	738.661	RevPhase_positive	13.0636	4.37263	0.334718	-1.57898
TG(42:2)	5.73637	5.8241	3.64925	43.1567	1.93688	2.12031	6.16879	3.06885	5.16599	4.68277	5.44137	3.11669	0.419976	1	1	0.631247	0.523385	0.442853	-1.1751	14.9076	736.645	RevPhase_positive
TG(42:3)	1.6444	2.03029	0.852923	16.8849	0.638794	0.696363	2.59421	1.84344	2.18831	2.10577	2.70336	1.66632	0.568084	1	1	0.738559	0.375612	0.575945	-0.795998	14.6769	734.629	RevPhase_positive		120	Downregulated
TG(O-54:4)	4.9409	4.11135	4.8893	4.94521	5.36624	4.59165	1.61276	1.61309	1.16726	1.66191	2.41123	2.24834	3.53754e-07	0.000407171	0.000407171	0.000195343	1.8502	0.371458	-1.42873	16.3279	886.823	RevPhase_positive		226	Upregulated
TG(43:0)	5.14361	4.99529	14.0977	7.35614	4.65821	6.34514	4.0739	5.04829	5.55251	4.75796	4.43425	4.79419	0.173483	1	1	0.394623	0.88926	0.672858	-0.571625	15.3458	754.692	RevPhase_positive		1151	Measured in total
TG(O-52:4)	1.2811	0.86614	1.21124	1.09093	1.4524	1.21749	0.16342	0.191534	0.0478826	0.154506	0.181799	0.298646	1.14213e-05	0.0129061	0.013146	0.000547393	1.84857	0.145771	-2.77822	16.1848	858.791	RevPhase_positive
TG(43:1)	2.38667	3.18093	12.6386	5.71468	1.31306	3.03286	2.58731	1.91016	2.32292	2.5222	2.53774	2.4009	0.227287	1	1	0.465494	0.79671	0.50523	-0.984989	15.212	752.676	RevPhase_positive
DG(42:5)	27.4424	43.4489	42.8922	45.892	30.3149	44.9172	81.9973	95.1363	85.0549	85.0342	94.6873	101.363	5.09148e-07	0.000585011	0.00058603	0.000195343	1.84641	2.31271	1.20959	14.1405	716.619	RevPhase_positive
TG(43:2)	1.64485	2.07213	5.31918	7.2931	1.00841	1.51717	2.25461	1.30853	1.93163	1.67492	2.10632	1.43953	0.251772	1	1	0.482805	0.756266	0.568318	-0.81523	15.0336	750.661	RevPhase_positive
PC(40:9)	6.08887	6.29652	5.4543	5.58447	5.65973	7.54001	1.84175	2.49578	1.50521	1.82249	2.68973	2.24805	4.0379e-06	0.00460724	0.00464762	0.000420156	1.84034	0.34412	-1.53902	8.7135	828.554	NormPhase_positive
TG(43:3)	0.753455	0.935611	0.722706	8.13098	0.373568	0.430468	0.795954	0.501848	0.505188	0.557423	0.871143	0.530605	0.358989	1	1	0.578706	0.59113	0.331562	-1.59265	14.855	748.645	RevPhase_positive
PC(36:5)	64.7014	62.4177	61.3361	58.6714	59.79	62.1547	41.6645	47.6675	36.8748	40.2104	45.3179	43.1983	6.15217e-06	0.00700117	0.00708115	0.00049724	1.83645	0.690743	-0.53378	8.8383	780.555	NormPhase_positive
DG(42:4)	5.01617	7.07057	11.4891	8.30272	6.39897	7.0143	20.2669	22.8903	28.5472	23.3615	25.5505	28.5157	2.6949e-06	0.00308835	0.00310182	0.000407314	1.83619	3.29269	1.71927	14.3892	718.635	RevPhase_positive
TG(43:4)	0.392493	0.406042	0.103326	5.26801	0.160287	0.28827	0.207507	0.0939807	0.0760862	0.138696	0.145103	0.148737	0.298449	1	1	0.535904	0.665665	0.122402	-3.0303	14.6949	746.629	RevPhase_positive
TG(44:0)	5.58871	5.36334	20.1857	27.644	3.77235	6.4247	3.8266	4.08628	5.59555	3.70054	3.3056	3.75622	0.126012	1	1	0.314619	0.985258	0.351859	-1.50693	15.5514	768.707	RevPhase_positive
TG(44:1)	15.2145	22.715	32.4232	80.7856	6.85461	8.87963	17.1493	7.60538	16.6624	11.9828	11.3302	10.6148	0.23551	1	1	0.473075	0.771854	0.451511	-1.14717	15.3552	766.692	RevPhase_positive
DG(40:7)	906.052	813.03	778.757	672.934	660.768	860.909	1456.73	1644.53	1785.83	1528.67	1420.51	1851.51	9.19167e-06	0.010405	0.0105796	0.000528981	1.82831	2.06454	1.04582	13.409	684.556	RevPhase_positive
TG(44:2)	16.7246	18.4705	17.2459	70.5171	6.07451	6.61634	16.9435	7.29579	14.2781	10.5403	12.4442	9.75698	0.327768	1	1	0.552359	0.635672	0.525318	-0.928737	15.1611	764.677	RevPhase_positive
TG(44:3)	8.52413	7.18832	4.65457	28.6737	3.27038	3.15156	6.91307	4.09111	4.81432	4.52121	5.814	4.58618	0.349916	1	1	0.569666	0.599842	0.554245	-0.851404	14.9806	762.661	RevPhase_positive
TG(O-52:3)	3.57358	2.96791	3.24644	3.51135	4.32909	3.47202	0.559947	1.21196	0.783071	1.33481	1.55611	1.49977	2.83103e-06	0.00323869	0.00325851	0.000407314	1.81699	0.329173	-1.60308	16.2366	860.807	RevPhase_positive
TG(44:4)	2.14282	2.08697	0.979844	5.52833	1.1298	1.19606	1.6901	1.29358	0.96086	1.2002	1.75064	1.36825	0.309048	1	1	0.543074	0.643653	0.632558	-0.660731	14.8008	760.645	RevPhase_positive
DG(44:12)	18.3042	16.3501	11.6459	11.3678	12.9903	18.4825	43.5394	42.3337	45.6839	34.0239	55.472	42.7198	3.01155e-05	0.0334884	0.0346629	0.000866573	1.81487	2.95906	1.56514	13.0703	730.541	RevPhase_positive
TG(44:5)	1.2001	1.0877	0.604645	1.9986	0.60882	0.725658	0.805233	0.59115	0.427214	0.475043	0.74115	0.695644	0.117936	1	1	0.299293	0.961704	0.600019	-0.73692	14.7304	758.629	RevPhase_positive
PC(42:11)	1.58289	2.16971	2.02861	2.14364	1.65872	2.485	0.633109	0.821489	0.471544	0.608702	0.765563	0.699262	7.22627e-05	0.0789109	0.0831744	0.00137605	1.81245	0.331412	-1.5933	8.6778	852.553	NormPhase_positive
TG(O-48:0)	0.826949	0.49505	0.734699	0.667104	0.91993	0.665136	0.0709972	0.0980565	0.019523	0.0893549	0.159119	0.211332	3.50851e-05	0.0389445	0.040383	0.000961499	1.81157	0.150476	-2.73239	16.3164	810.791	RevPhase_positive
TG(O-54:5)	3.99006	2.76444	3.32104	3.40016	4.38879	4.0514	0.8887	0.999269	0.621421	0.850704	1.58361	1.38449	1.38895e-05	0.0156257	0.0159868	0.000547393	1.80954	0.288749	-1.79211	16.216	884.807	RevPhase_positive
TG(45:0)	2.14675	2.15243	14.7657	4.35323	2.39665	4.48002	1.57379	2.57115	2.36134	1.79436	1.50408	1.74038	0.178062	1	1	0.402652	0.878095	0.381092	-1.39179	15.6227	782.723	RevPhase_positive
PC(40:6)	414.025	438.764	427.607	463.746	419.689	426.56	549.478	511.083	578.406	547.086	535.735	519.471	8.13348e-06	0.00922336	0.00936163	0.00050536	1.80414	1.25126	0.323385	8.7313	834.6	NormPhase_positive
TG(45:1)	5.88546	7.05396	36.582	10.5414	4.78328	8.46068	5.80765	5.46834	5.81041	6.21542	5.61148	5.81843	0.250015	1	1	0.482805	0.759021	0.473786	-1.07769	15.4623	780.708	RevPhase_positive
TG(45:2)	3.9538	5.39708	16.9969	10.1212	2.78267	4.15769	4.32837	3.27364	4.16547	4.38313	3.99758	3.93855	0.205989	1	1	0.439792	0.833262	0.554875	-0.849766	15.3016	778.692	RevPhase_positive
DG(41:4)	2.67263	1.94796	3.30191	1.56594	2.10061	3.46529	6.55184	5.67467	5.13516	5.34907	6.01919	5.72137	1.56942e-05	0.0175618	0.018064	0.000547393	1.80132	2.28846	1.19438	14.1941	704.619	RevPhase_positive
DG(44:6)	2.32352	3.52697	4.91992	4.39062	3.38447	4.99813	11.1067	12.3885	8.8244	11.464	12.7581	15.1358	4.94352e-05	0.054527	0.0568999	0.00116122	1.80101	3.04445	1.60618	14.2818	742.635	RevPhase_positive
DG(42:6)	64.573	107.259	94.0911	110.141	65.4725	94.942	219.026	188.402	177.066	195.971	224.851	254.451	1.36909e-05	0.0154297	0.0157582	0.000547393	1.79979	2.34822	1.23157	13.9224	714.603	RevPhase_positive
TG(45:3)	1.79694	1.8372	3.32899	7.32664	0.942672	1.22558	1.45971	0.990257	0.969715	1.24072	1.33973	1.23035	0.176541	1	1	0.400718	0.864208	0.439329	-1.18663	15.1229	776.677	RevPhase_positive
TG(45:4)	0.527422	0.509143	0.423723	3.63842	0.289215	0.340586	0.349776	0.225615	0.183337	0.278361	0.327556	0.309636	0.264919	1	1	0.500692	0.712117	0.292272	-1.77462	14.962	774.661	RevPhase_positive
DG(41:2)	5.70484	7.82176	8.92333	7.95883	5.62781	9.29892	14.6221	15.5796	16.1903	15.2113	13.2566	18.3037	7.29555e-06	0.00828774	0.00839717	0.00049724	1.79506	2.05498	1.03913	14.6651	708.65	RevPhase_positive
TG(O-56:5)	5.46183	4.92547	5.1264	6.18258	5.62675	5.20814	2.16751	2.3315	1.08625	2.16173	3.24684	3.17763	3.90374e-05	0.0432535	0.0449321	0.00102064	1.78733	0.435627	-1.19883	16.3705	912.838	RevPhase_positive
TG(45:5)	0.127032	0.164469	0.133893	1.59243	0.0773994	0.0556917	0.075709	0.118294	0.074719	0.063237	0.115576	0.0926924	0.327443	1	1	0.552359	0.630321	0.251161	-1.99331	14.7839	772.645	RevPhase_positive
TG(45:6)	0.0794733	0.14442	0.0544513	0.625816	0.0677732	0.164251	0.356297	0.192449	0.273979	0.183554	0.272868	0.149977	0.623015	1	1	0.782291	0.33109	1.25783	0.330933	14.7295	770.629	RevPhase_positive
TG(46:0)	5.99655	6.14927	11.4856	38.9557	3.69469	4.63395	4.48948	2.52725	3.92717	2.63479	2.3825	2.69352	0.176859	1	1	0.400718	0.865132	0.263055	-1.92657	15.7657	796.738	RevPhase_positive
PC(40:8)	125.6	155.318	139.003	133.394	139.063	168.379	76.7139	90.5508	66.8054	73.7398	94.6023	87.8419	2.45843e-05	0.0274361	0.0282965	0.00077052	1.77997	0.569562	-0.812076	8.7135	830.57	NormPhase_positive
TG(46:1)	36.717	76.5043	67.4545	221.163	22.68	22.5095	59.8865	19.275	51.5244	34.7388	31.6603	29.0438	0.289681	1	1	0.52522	0.691251	0.505849	-0.983222	15.5873	794.723	RevPhase_positive
DG(37:1)	14.0453	26.1698	23.0479	31.3086	13.3924	20.0689	55.8924	48.1136	79.6084	63.3003	62.3907	59.1707	3.25287e-05	0.0361394	0.0374405	0.000913184	1.77483	2.87798	1.52506	14.2298	654.604	RevPhase_positive
TG(46:2)	69.2778	115.408	65.8965	238.476	30.6256	27.6139	112.582	35.7148	90.6262	60.8934	63.0549	52.0349	0.541205	1	1	0.720981	0.42214	0.758101	-0.399538	15.4094	792.708	RevPhase_positive
TG(O-50:0)	1.64455	1.69903	1.53863	1.46132	2.05154	1.4324	0.518392	0.523777	0.479816	0.763213	0.845338	0.976048	1.91233e-05	0.0213799	0.0220109	0.00064738	1.76878	0.417868	-1.25888	16.505	838.822	RevPhase_positive
TG(O-58:8)	1.36279	0.909202	1.03974	1.12849	1.4009	1.37562	0.25808	0.251631	0.220942	0.253508	0.681351	0.454935	2.08987e-05	0.0233439	0.0240544	0.000687269	1.76689	0.293823	-1.76698	16.2107	934.822	RevPhase_positive
PC(38:4)	682.56	716.364	727.868	709.484	717.564	703.259	947.274	915.753	1146.62	993.505	915.646	959.928	0.000503309	0.523945	0.579309	0.005219	1.76491	1.38092	0.465634	8.7671	810.6	NormPhase_positive
TG(O-60:9)	0.593799	0.390636	0.461045	0.602698	0.673476	0.69551	0.152747	0.183624	0.0200895	0.116806	0.153395	0.229612	6.48542e-05	0.0709505	0.0746472	0.00128702	1.76462	0.25058	-1.99666	16.2808	960.836	RevPhase_positive
DG(42:9)	26.4225	27.2015	24.1261	25.2895	22.0794	26.3643	39.9963	47.0103	37.1118	35.5594	45.7431	48.0815	0.000289115	0.30704	0.332772	0.00369746	1.76193	1.67347	0.742842	13.3056	708.556	RevPhase_positive
PC(O-36:4)	6.84032	5.19113	5.66692	6.77076	6.0832	5.89567	3.55033	3.84181	3.76817	3.30649	4.2928	4.28693	7.04823e-05	0.0770372	0.0811252	0.001375	1.75649	0.632313	-0.66129	8.7671	768.591	NormPhase_positive
TG(O-56:6)	4.19698	3.40722	3.86171	2.79551	4.44918	4.32156	1.17989	1.17737	0.701535	0.777115	2.11078	1.8748	2.87101e-05	0.0319543	0.0330453	0.000847315	1.75562	0.33959	-1.55813	16.2957	910.822	RevPhase_positive
DG(38:5)	1494.02	1721.64	1422.79	1487.55	1210.89	1461.82	2236.17	2296.03	2213.92	2291.87	1964.31	2665.92	5.16735e-05	0.0569442	0.0594762	0.00118952	1.75444	1.55344	0.635462	13.4626	660.556	RevPhase_positive
TG(46:3)	34.1047	34.1993	16.4423	70.8317	10.8968	10.0042	33.926	14.4755	24.9713	18.8836	22.9384	19.5744	0.504726	1	1	0.698245	0.434385	0.763655	-0.389006	15.2478	790.692	RevPhase_positive
TG(46:4)	11.1893	7.30181	3.24369	20.8261	3.36587	3.13455	7.76034	4.68776	4.72029	4.71401	5.51831	5.27837	0.385215	1	1	0.607373	0.550753	0.666086	-0.58622	15.0693	788.677	RevPhase_positive
PC(37:2)	6.88226	5.44332	5.40052	4.53396	5.56735	6.23231	2.55767	3.34206	2.12819	3.33022	3.02069	3.23156	8.14927e-05	0.0885825	0.0937981	0.00144305	1.75133	0.517044	-0.95164	8.874	800.616	NormPhase_positive
TG(46:5)	2.38328	1.73503	0.799789	3.56997	0.946063	0.927391	1.59458	1.21658	1.11991	1.18974	1.38391	1.41717	0.406319	1	1	0.621906	0.525412	0.764549	-0.38732	14.962	786.661	RevPhase_positive
TG(46:6)	0.79028	0.708731	0.386459	1.09034	0.486404	0.524917	0.62814	0.558759	0.36706	0.493462	0.703604	0.654686	0.430109	1	1	0.636781	0.497809	0.854176	-0.227394	14.8192	784.645	RevPhase_positive
TG(47:0)	1.79393	1.15822	6.33856	2.78002	1.45526	2.62258	0.701255	0.907365	0.733259	0.534971	0.702711	0.587018	0.0494673	1	1	0.164557	1.22652	0.258015	-1.95447	15.8542	810.754	RevPhase_positive
DG(39:3)	12.4894	18.5996	16.085	16.6853	12.1828	16.2969	22.7517	30.1588	32.6726	31.1375	29.1127	36.4673	0.000115411	0.124528	0.132838	0.0018197	1.74942	1.97425	0.981307	14.0895	678.603	RevPhase_positive
TG(47:1)	4.08158	5.6	24.8361	10.1984	4.1126	6.32444	4.22719	3.35785	4.0016	4.04051	3.36786	3.50122	0.155971	1	1	0.364775	0.922463	0.407886	-1.29376	15.6942	808.739	RevPhase_positive
DG(40:3)	63.6394	116.466	146.424	127.234	75.7471	130.234	227.128	198.015	250.949	219.616	226.233	276.658	4.07902e-05	0.045114	0.0469495	0.00102064	1.748	2.11991	1.084	14.2495	692.619	RevPhase_positive
PC(34:3)	125.347	109.874	105.506	95.1037	109.61	114.599	66.1804	80.5283	49.697	62.5869	76.1664	71.3414	4.00193e-05	0.0443013	0.0460622	0.00102064	1.74421	0.615872	-0.699297	8.9452	756.555	NormPhase_positive
TG(47:2)	9.13416	13.7948	36.9125	26.1686	6.94691	9.8521	11.8371	7.43339	11.6026	10.6324	9.48922	8.70621	0.200004	1	1	0.433529	0.847799	0.580698	-0.78414	15.5359	806.723	RevPhase_positive
DG(37:5)	10.8906	14.3969	11.8584	11.5176	8.5471	13.6911	19.0035	17.3205	21.1142	18.9465	17.8403	18.4923	9.56371e-05	0.103384	0.110078	0.0015504	1.7417	1.58977	0.668819	13.2485	646.54	RevPhase_positive
DG(40:1)	32.4288	44.3096	69.3661	55.7484	37.078	52.9976	119.413	87.3381	107.416	95.089	118.376	134.572	5.77185e-05	0.0633749	0.066434	0.00123026	1.74089	2.26838	1.18166	14.7655	696.65	RevPhase_positive
TG(47:3)	5.74716	6.58472	11.3301	19.5166	2.98356	3.53239	5.69911	3.36586	5.09061	5.03894	4.55388	4.47251	0.2212	1	1	0.45957	0.793955	0.567888	-0.816323	15.3728	804.707	RevPhase_positive
TG(47:4)	1.64923	1.3435	1.13517	6.93421	0.667764	0.6891	1.02915	0.733686	0.7141	0.981904	0.940669	0.940695	0.285071	1	1	0.519272	0.683039	0.430004	-1.21758	15.1791	802.692	RevPhase_positive
Cer(d34:0)	5.12301	5.00123	5.62432	6.15774	4.93687	5.7258	3.43319	3.84168	3.59303	3.74269	3.59412	4.43512	7.72127e-05	0.0841618	0.0888718	0.00142569	1.73586	0.695135	-0.524635	12.6958	540.535	RevPhase_positive
CE(17:1)	27139.7	14329.4	21751.6	19388	23651.6	25905.3	6735.58	10098.9	6460.1	7965.76	9069.8	9791.68	0.000478152	0.499668	0.550352	0.00513432	1.73531	0.379235	-1.39884	16.4246	654.618	RevPhase_positive
DG(39:5)	14.6968	19.3935	18.3304	14.737	14.9146	18.3254	21.3816	29.7656	28.5773	26.3085	29.0666	27.2793	8.13968e-05	0.0885597	0.0936877	0.00144305	1.7344	1.61736	0.693638	13.6175	674.572	RevPhase_positive
TG(47:5)	0.482427	0.33674	0.201137	1.3118	0.213408	0.229954	0.265519	0.200402	0.144233	0.250184	0.203677	0.232595	0.219615	1	1	0.457928	0.776223	0.467168	-1.09799	15.0347	800.677	RevPhase_positive
DG(44:2)	2.25534	2.14659	4.41647	3.76897	2.09545	4.06853	5.97708	7.29806	6.58647	6.73523	7.56746	8.97391	5.56723e-05	0.0612952	0.0640788	0.00123026	1.73313	2.30054	1.20197	15.1042	750.698	RevPhase_positive
DG(39:1)	7.93369	16.8715	18.8094	13.285	8.56199	14.3233	24.5674	25.7256	27.178	26.9003	29.9965	32.8853	9.1125e-05	0.0985973	0.104885	0.00149836	1.73228	2.0963	1.06785	14.6048	682.635	RevPhase_positive
DG(37:3)	87.3586	90.6334	74.6582	76.1613	54.3097	101.513	113.112	143.976	143.127	138.089	140.701	154.337	6.3728e-05	0.0697822	0.0733509	0.00128686	1.73211	1.71953	0.782015	13.6767	650.571	RevPhase_positive
TG(O-56:4)	2.89421	3.15053	3.03374	3.42487	3.3794	2.53162	1.56571	1.54257	1.47998	1.70751	2.19944	2.21822	5.67201e-05	0.0623354	0.0652848	0.00123026	1.72962	0.581797	-0.781413	16.505	914.854	RevPhase_positive
LPC(20:0)	11.5974	11.7332	13.2354	14.8955	12.451	14.9418	8.00112	8.30168	6.18755	8.24364	8.676	9.43837	8.96749e-05	0.0971179	0.103216	0.00149588	1.72894	0.619476	-0.690881	9.9985	552.402	NormPhase_positive
DG(O-42:9)	7.74843	8.51676	6.36187	7.19453	7.33051	7.22406	10.9557	11.4025	13.5318	10.1078	10.1691	12.1027	0.00019616	0.210284	0.225781	0.00282226	1.72657	1.53843	0.621458	13.4805	694.578	RevPhase_positive
TG(O-58:7)	2.09636	2.02027	1.87619	2.03125	2.32232	2.12197	0.62931	0.840636	0.430247	0.818583	1.41321	1.40597	0.000490682	0.511291	0.564776	0.00513432	1.72641	0.44416	-1.17085	16.3427	936.837	RevPhase_positive
TG(47:6)	0.114085	0.0786808	0.0377269	0.266723	0.0743573	0.108635	0.157828	0.0879844	0.0703823	0.0895023	0.141954	0.0914675	0.853088	1	1	0.926325	0.119506	0.939592	-0.0898938	14.9634	798.661	RevPhase_positive
PC(34:2)	1664.07	1220.64	1305.45	1304.54	1372.13	1457.57	890.308	947.597	753.514	842.803	958.909	1022.26	0.000170057	0.182471	0.195736	0.00247767	1.721	0.650545	-0.62028	8.9631	758.57	NormPhase_positive
TG(48:0)	32.7226	18.2167	23.5648	126.023	15.9	13.9764	13.0909	4.79741	6.82657	6.20041	8.10035	7.80508	0.145347	1	1	0.347083	0.921135	0.203211	-2.29895	15.9901	824.77	RevPhase_positive
PC(40:2)	1.1667	0.987275	1.18254	1.24545	1.14126	1.23764	0.690854	0.740846	0.627038	0.915036	0.750867	0.897475	8.58889e-05	0.0931894	0.0988581	0.00147549	1.7204	0.664016	-0.590711	8.7848	842.662	NormPhase_positive
LPC(O-16:0)	4.04015	3.43794	3.45817	3.95048	3.72251	3.74599	2.3825	2.55469	2.85821	2.50618	2.79429	3.19079	8.40262e-05	0.0912525	0.0967142	0.00146537	1.71964	0.72854	-0.456921	10.1412	482.361	NormPhase_positive
DG(40:5)	300.995	446.12	430.342	387.407	322.672	401.097	552.89	542.452	567.847	592.683	624.113	698.965	7.80354e-05	0.0849806	0.0898188	0.00142569	1.71938	1.56379	0.64505	13.8017	688.587	RevPhase_positive
DG(38:1)	77.6127	210.618	229.657	206.997	106.307	160.908	575.704	347.861	730.497	481.298	505.679	556.923	0.00030358	0.321795	0.34942	0.00379805	1.71869	3.22343	1.6886	14.4352	668.619	RevPhase_positive
PC(44:13)	0.489855	0.386641	0.616996	0.591135	0.521219	0.803041	0.227628	0.123169	0.160984	0.0922458	0.201296	0.226688	0.000484698	0.506025	0.557888	0.00513432	1.71852	0.302741	-1.72384	8.6422	876.552	NormPhase_positive
DG(44:7)	6.76817	8.94796	10.5574	11.3182	7.3384	11.2891	19.7039	22.9935	14.7823	19.7479	23.0832	27.2057	0.000388	0.407787	0.446587	0.00442166	1.71821	2.2682	1.18155	14.087	740.619	RevPhase_positive
DG(36:3)	9122.66	11792.6	8444.51	10449.1	6098.13	8393.59	18773.5	16367.2	22655.5	17536.1	14264	20188.9	0.000144969	0.155841	0.166859	0.002167	1.71749	2.02181	1.01565	13.4759	636.556	RevPhase_positive
DG(38:3)	732.075	1748.3	1321	1511.11	842.945	1232.88	3271.06	2684.01	4937.57	3491.3	3001.05	3836.71	0.000313585	0.331773	0.360937	0.00383975	1.7172	2.87234	1.52223	13.8892	664.587	RevPhase_positive
PC(O-34:1)	3.21934	3.74526	3.33446	3.11627	3.66201	3.12728	4.69616	4.68426	6.11269	4.65829	4.91034	4.84387	0.000338505	0.357461	0.389619	0.00402825	1.71427	1.48014	0.565731	8.9096	746.607	NormPhase_positive
DG(40:4)	124.358	220.196	252.142	233.272	140.253	180.457	376.596	388.717	587.718	456.309	411.499	574.04	0.000258574	0.275123	0.297619	0.00338203	1.71058	2.4289	1.2803	14.0608	690.603	RevPhase_positive
TG(48:1)	88.6061	193.599	102.859	449.192	77.1502	58.3928	153.931	43.5937	121.755	77.9455	76.0643	71.3451	0.304134	1	1	0.539327	0.664819	0.561596	-0.832396	15.8118	822.754	RevPhase_positive
PC(42:10)	62.4096	106.078	88.4006	90.5723	87.5728	119.64	39.0066	44.9103	34.7762	34.2168	52.1102	42.9698	0.000770568	0.789832	0.886923	0.00698365	1.70365	0.447092	-1.16136	8.66	854.569	NormPhase_positive
TG(48:2)	223.379	581.832	260.152	833.02	193.744	152.945	548.816	169.819	390.304	286.33	284.125	256.225	0.688272	1	1	0.831847	0.304163	0.862164	-0.213967	15.6403	820.739	RevPhase_positive
DG(36:2)	6054.7	15365.3	10466.8	12156.9	6472.16	7813.7	27430.6	21808.9	39379	27606.8	23705.5	25475.8	0.000283374	0.301227	0.326164	0.00366476	1.70098	2.83572	1.50372	13.7482	638.572	RevPhase_positive
TG(48:3)	211.649	385.555	136.142	503.104	116.038	92.5743	445.621	152.027	298.969	225.953	258.466	202.887	0.778944	1	1	0.881459	0.215008	1.09609	0.13237	15.463	818.723	RevPhase_positive
PC(42:2)	0.852201	0.475612	0.851177	0.873034	0.833869	0.90976	0.297918	0.31363	0.152806	0.278435	0.433895	0.440568	0.000208537	0.223135	0.240027	0.00292715	1.69889	0.39979	-1.32269	8.7314	870.695	NormPhase_positive
LPC(20:3)	38.0218	106.232	75.6763	104.633	87.2923	101.219	216.435	160.909	237.593	152.387	254.427	209.208	0.00024382	0.259912	0.280637	0.00326322	1.69657	2.39918	1.26254	9.9807	546.355	NormPhase_positive
TG(48:4)	63.2958	62.9089	19.7454	88.9211	22.1017	17.8795	70.2697	31.2536	52.1624	40.1204	48.1218	40.5396	0.927202	1	1	0.964055	0.0855041	1.02771	0.0394277	15.3195	816.707	RevPhase_positive
DG(40:2)	81.2136	200.353	209.96	175.155	109.602	171.992	418.342	325.769	604.179	400.023	359.515	463.978	0.000418458	0.438962	0.481645	0.00467616	1.69355	2.71209	1.43941	14.4978	694.635	RevPhase_positive
DG(37:2)	60.1473	150.166	94.592	116.891	56.613	76.7254	281.869	228.719	465.083	305.042	273.816	297.742	0.000593199	0.613961	0.682772	0.0057896	1.69319	3.33662	1.73839	13.9445	652.587	RevPhase_positive
DG(O-44:6)	0.122473	0.380382	0.186104	0.239902	0.407988	0.205498	1.9683	1.91918	3.51232	2.51911	1.34523	3.5357	0.00169427	1	1	0.0123425	1.69314	9.59566	3.26238	14.64	728.656	RevPhase_positive
TG(48:5)	13.7513	9.45268	2.86912	15.3146	2.00954	1.62658	5.68761	5.50687	2.5902	5.39378	4.91356	3.60604	0.308201	1	1	0.542415	0.641594	0.615187	-0.700903	15.1464	814.692	RevPhase_positive
TG(48:6)	3.8323	1.89425	0.635554	3.38045	1.00095	0.917694	1.69568	1.07804	0.919255	0.907336	1.31271	1.18189	0.234189	1	1	0.471731	0.746459	0.60842	-0.71686	15.0506	812.676	RevPhase_positive
TG(48:7)	0.825302	0.478255	0.243075	0.968362	0.374494	0.341085	0.391885	0.288331	0.202394	0.258611	0.440051	0.32603	0.126753	1	1	0.315786	0.938845	0.590392	-0.760256	14.9262	810.661	RevPhase_positive
PC(38:7)	45.1237	48.647	43.7516	41.6779	44.1723	47.4778	35.8345	37.9155	28.4501	32.4492	38.4034	32.231	0.000299766	0.318052	0.345031	0.00379155	1.68087	0.757923	-0.399878	8.767	804.555	NormPhase_positive
TG(O-49:0)	0.165891	0.202074	0.193899	0.104588	0.154293	0.110031	0.0329717	0.0384771	0.0222996	0.0582667	0.0450857	0.0822863	0.000539217	0.560246	0.620639	0.00549212	1.67861	0.300166	-1.73617	16.3888	824.807	RevPhase_positive
DG(42:2)	29.3409	28.6448	47.9045	43.4411	26.7756	54.5665	75.2248	60.4412	73.0036	70.1733	72.2633	89.067	0.000235869	0.251673	0.271486	0.00319395	1.67781	1.90821	0.93222	14.8192	722.666	RevPhase_positive
TG(49:0)	2.11838	0.786629	3.85949	2.78544	1.27749	2.03906	0.333438	0.561594	0.168426	0.374452	0.401196	0.52149	0.0107434	1	1	0.0505786	1.49332	0.183469	-2.44639	16.0895	838.786	RevPhase_positive
DG(44:4) _RT_14.71	0.550803	0.677183	2.54823	1.47527	1.33877	1.98164	3.08723	3.84924	2.9874	4.32336	4.98596	4.2539	0.000223624	0.23883	0.257391	0.00306418	1.6732	2.74001	1.45418	14.7104	746.666	RevPhase_positive
TG(49:1)	6.14121	7.63396	13.2321	13.0541	5.05708	5.92262	5.57431	2.99882	4.44722	3.96592	4.05593	3.85342	0.0331209	1	1	0.123373	1.29635	0.487756	-1.03577	15.9198	836.77	RevPhase_positive
TG(O-54:6)	0.857906	0.417028	0.479436	0.643578	0.963289	0.798447	0.168648	0.140061	0.0252905	0.151589	0.296516	0.1642	0.00101311	1	1	0.00851158	1.66993	0.227494	-2.1361	16.1753	882.79	RevPhase_positive
DG(38:0)	11.527	10.9904	19.1203	14.5765	8.14033	12.2384	24.4881	25.4323	26.4536	17.7002	24.486	25.0202	0.000254176	0.270697	0.292556	0.00336271	1.6689	1.87459	0.906577	14.7118	670.634	RevPhase_positive
TG(49:2)	14.0558	26.9699	24.2815	32.427	13.2649	13.1958	20.6548	10.9098	20.4437	15.6495	14.5644	13.7763	0.249021	1	1	0.48253	0.761744	0.772967	-0.371521	15.7479	834.755	RevPhase_positive
DG(39:4)	20.6936	18.5076	18.7089	18.3462	17.5829	17.5573	26.2631	28.0211	39.489	32.5748	26.1696	35.5827	0.00190163	1	1	0.0133462	1.66794	1.68857	0.755799	13.8805	676.587	RevPhase_positive
TG(49:3)	20.48	33.233	23.9234	46.4888	15.0937	14.6684	28.0317	15.5398	26.6366	23.3683	21.9783	20.3867	0.594579	1	1	0.757142	0.385912	0.883382	-0.17889	15.5867	832.739	RevPhase_positive
TG(49:4)	11.1663	10.465	6.43596	41.4309	5.96097	4.55082	8.62751	5.43893	7.79771	9.24368	7.07145	7.42893	0.363345	1	1	0.584092	0.582451	0.570031	-0.810886	15.4262	830.723	RevPhase_positive
TG(49:5)	2.59349	1.96895	1.08465	8.93471	1.25021	0.929396	1.55196	1.08439	1.16599	1.84229	1.26478	1.42139	0.314595	1	1	0.545534	0.639796	0.497023	-1.00862	15.2511	828.707	RevPhase_positive
TG(49:6)	0.397155	0.215156	0.0985369	1.0507	0.104397	0.102114	0.245269	0.111428	0.117679	0.233221	0.241687	0.201205	0.415101	1	1	0.627833	0.515957	0.584581	-0.774525	15.1099	826.692	RevPhase_positive
TG(O-52:2)	8.09065	10.1557	8.00789	10.2214	10.545	7.81293	4.88464	5.39174	4.07515	5.96751	6.19279	6.67136	0.000344275	0.362866	0.39626	0.00403612	1.66217	0.605161	-0.72461	16.3705	862.822	RevPhase_positive
TG(49:7)	0.1661	0.0946496	0.040241	0.23993	0.0787943	0.0824845	0.0739365	0.0453273	0.02337	0.0583476	0.0724018	0.0492227	0.0880348	1	1	0.248353	1.04478	0.459422	-1.12211	15.0328	824.677	RevPhase_positive
TG(50:0)	29.5922	18.5337	20.851	114.854	15.113	13.7956	14.0383	5.09923	9.14201	7.55126	10.6072	9.79907	0.165235	1	1	0.379613	0.879487	0.264347	-1.91949	16.207	852.801	RevPhase_positive
TG(50:1)	397.05	541.666	371.368	995.969	333.439	269.782	419.289	169.531	313.554	241.478	259.439	264.768	0.119409	1	1	0.301403	0.964985	0.573359	-0.802489	16.0268	850.786	RevPhase_positive
DG(O-42:8)	8.04386	11.5464	9.77008	13.5593	8.92264	9.25294	15.5308	14.6932	15.3465	15.859	13.5071	16.9123	0.000671217	0.691353	0.77257	0.00633254	1.65328	1.50337	0.588203	13.7645	696.594	RevPhase_positive
TG(50:2)	772.447	1410.94	788.522	1729.92	742.829	595.891	1243.72	534.363	1087.65	762.245	759.623	728.78	0.491423	1	1	0.684795	0.471017	0.847005	-0.239557	15.8546	848.77	RevPhase_positive
DG(41:7)	2.6076	2.79555	3.14929	1.27326	1.99075	3.36766	4.53528	6.52822	3.90541	6.31399	5.07756	6.68325	0.000616427	0.636153	0.709508	0.00591256	1.64949	2.1762	1.12181	13.6191	698.572	RevPhase_positive
PC(38:1)	1.81233	2.44071	2.33784	2.6527	2.23788	2.03004	3.36404	3.17891	3.6512	2.82156	2.87332	3.51076	0.000350175	0.368734	0.403052	0.00403612	1.64767	1.4358	0.521855	8.8562	816.648	NormPhase_positive
CE(20:3)	3739.14	7397.07	6165.14	4167.7	4996.86	3093.54	9914.88	9981.54	16445.5	11134.5	9764.54	11417.7	0.000609777	0.6299	0.701853	0.00589793	1.64623	2.32273	1.21582	16.37	692.634	RevPhase_positive
DG(37:4)	37.5681	42.9882	37.4358	37.34	30.1052	32.7497	46.6696	54.609	62.4452	57.7696	45.0514	58.5826	0.000593547	0.613961	0.683172	0.0057896	1.64382	1.49013	0.575439	13.5713	648.556	RevPhase_positive
PC(42:3)	0.740398	0.398255	0.691814	0.780918	0.545151	0.684401	0.335279	0.262574	0.111403	0.210467	0.389119	0.2989	0.000547589	0.568397	0.630275	0.00549212	1.6414	0.418581	-1.25642	8.7313	868.68	NormPhase_positive
PC(38:6)	970.401	799.913	814.847	879.121	891.79	926.433	727.671	701.161	608.586	665.941	764.524	725.599	0.000424102	0.444458	0.488141	0.00469366	1.64026	0.793844	-0.333073	8.7848	806.57	NormPhase_positive
TG(50:3)	952.415	1525.13	844.922	1770.95	813.782	710.082	1609.37	778.678	1391.42	1013.21	992.363	973.933	0.916229	1	1	0.960869	0.191473	1.02141	0.0305684	15.6938	846.755	RevPhase_positive
TG(50:4)	584.197	798.736	348.766	902.112	361.146	310.67	932.406	458.447	744.694	580.832	665.769	579.568	0.398931	1	1	0.617163	0.525304	1.19848	0.2612	15.5361	844.739	RevPhase_positive
PC(36:0)	0.140062	0.192965	0.18109	0.117282	0.147476	0.204082	0.254976	0.32698	0.351464	0.359362	0.277542	0.228339	0.000678651	0.698332	0.781128	0.00635063	1.63815	1.82985	0.871726	8.9632	790.632	NormPhase_positive
TG(50:5)	163.744	138.52	50.2683	157.163	61.3521	51.1117	168.703	81.1576	129.244	96.556	120.638	102.775	0.631708	1	1	0.788608	0.299023	1.12363	0.168161	15.3957	842.723	RevPhase_positive
LPC(22:0)	2.1462	1.69341	1.89682	2.18012	1.94917	2.15426	1.17292	1.66953	1.24335	1.24754	1.54525	1.54562	0.000410339	0.430856	0.4723	0.00463039	1.63582	0.700851	-0.51282	9.9274	580.434	NormPhase_positive
DG(40:6)	840.086	695.722	899.237	162.763	762.517	923.148	1235.34	1365.78	1183.58	1386.01	1472.24	1521.25	0.00140069	1	1	0.0106768	1.63556	1.90598	0.930532	13.6272	686.572	RevPhase_positive
Hex2Cer(d42:1)	15.1492	26.5576	31.1086	23.6285	29.6033	17.3264	37.2002	39.0079	63.2932	50.547	60.5646	60.3596	0.000874451	0.892814	1	0.00768315	1.63466	2.16897	1.11701	13.1829	972.734	RevPhase_positive
DG(36:0)	56.3858	66.6539	81.6036	71.6072	47.2869	62.6901	106.508	79.8949	109.393	92.418	98.8853	108.714	0.000432271	0.452588	0.497544	0.00473851	1.63224	1.54265	0.625409	14.3728	642.604	RevPhase_positive
TG(50:6)	33.1619	19.0693	6.10186	22.0138	9.47521	7.72942	21.1563	11.0619	14.7635	11.5023	16.634	13.7165	0.759405	1	1	0.873719	0.199307	0.910641	-0.135046	15.2821	840.707	RevPhase_positive
PC(38:8)	0.795953	0.681778	0.526327	0.662938	0.600912	0.490041	0.338831	0.461834	0.271635	0.344661	0.392083	0.326144	0.000889347	0.906244	1	0.00769095	1.63018	0.568179	-0.815582	8.7647	802.539	NormPhase_positive
SM(d36:0)	3.50728	2.82574	2.53874	3.43885	2.49577	2.27585	1.6779	1.70254	1.81811	1.66113	1.86261	1.82588	0.00322416	1	1	0.0199517	1.62882	0.617494	-0.695504	9.4805	733.622	NormPhase_positive
DG(39:7)	6.24081	8.35863	5.62563	4.52871	0.932296	4.93085	9.74933	9.42884	9.87759	11.3991	12.1201	12.8727	0.0010069	1	1	0.00851158	1.62349	2.13763	1.09601	13.1772	670.54	RevPhase_positive
TG(50:7) _RT_15.158	6.41711	2.94944	1.01489	3.8612	1.56523	1.3518	2.75166	1.72404	1.72536	1.51004	2.25984	1.94805	0.35104	1	1	0.570689	0.590938	0.694593	-0.525761	15.1578	838.692	RevPhase_positive
PC(36:1)	31.3681	54.6077	44.2143	47.7268	43.9451	39.2639	111.857	76.5921	144.044	108.235	75.4567	84.8801	0.00258944	1	1	0.0165254	1.62127	2.30182	1.20278	8.9083	788.616	NormPhase_positive
LPC(22:3)	0.102459	0.265969	0.183399	0.219446	0.21299	0.268327	0.416391	0.430977	0.573035	0.29178	0.578367	0.461195	0.00115354	1	1	0.00935019	1.61379	2.19684	1.13543	9.9095	574.386	NormPhase_positive
TG(50:7) _RT_15.39	0.732182	0.0272278	0.0175291	0.139798	0.0233906	0.0378866	0.0426179	0.118124	0.24988	0.0369711	0.0344186	0.0291418	0.543323	1	1	0.72213	0.38251	0.522644	-0.936099	15.3905	838.689	RevPhase_positive
DG(41:5)	2.43641	2.6655	1.85352	3.12446	2.83619	3.77059	4.21047	5.38673	4.20608	4.38774	5.72191	6.61544	0.0011084	1	1	0.00911267	1.61138	1.8295	0.871453	14.0157	702.603	RevPhase_positive
DG(38:2)	549.072	2115.06	1508.75	1474.07	838.767	1108.5	4911.84	4021.12	9207.36	5014.46	3892.85	4801.27	0.00316501	1	1	0.0196915	1.60757	4.19383	2.06827	14.1372	666.603	RevPhase_positive
TG(O-58:6)	2.69826	2.73055	2.66761	3.30331	3.00806	2.78919	1.58277	1.90311	1.34396	1.90401	2.38882	2.35415	0.00119886	1	1	0.00964956	1.60592	0.667375	-0.583431	16.424	938.853	RevPhase_positive
TG(50:8)	0.937285	0.418726	0.170588	0.567587	0.259885	0.20562	0.335341	0.281179	0.208789	0.200982	0.282477	0.274205	0.231563	1	1	0.469965	0.755306	0.618423	-0.693335	14.9978	836.677	RevPhase_positive
TG(51:0)	2.52445	1.20191	4.21985	4.04534	1.29919	2.02922	0.676344	0.795282	0.404201	0.586151	0.817111	0.708422	0.0167611	1	1	0.0717178	1.42728	0.260282	-1.94185	16.2867	866.818	RevPhase_positive
TG(51:1)	13.3497	17.2519	15.7694	26.8574	10.1843	9.65499	8.91144	5.50213	7.28362	6.54111	7.7789	7.93062	0.0238841	1	1	0.0944694	1.3551	0.472214	-1.08249	16.1402	864.802	RevPhase_positive
Cer(d43:2)	8.99189	7.52343	8.20156	7.08103	8.33119	7.83558	4.43663	6.46887	5.73818	6.13332	5.47115	6.91326	0.000887726	0.905481	1	0.00769095	1.59724	0.733069	-0.447979	14.1681	662.645	RevPhase_positive
TG(51:2)	31.9464	63.3798	40.0915	54.6015	32.2039	29.1443	39.8202	25.0195	41.5056	32.1749	30.2088	29.8848	0.204332	1	1	0.439429	0.814813	0.790134	-0.339832	15.9719	862.786	RevPhase_positive
Cer(d44:3)	0.963716	1.12341	1.03801	1.19493	1.0857	1.1835	0.539924	0.436847	0.526047	0.598647	0.731527	1.04551	0.00259869	1	1	0.0165254	1.5888	0.58861	-0.764616	14.0985	674.644	RevPhase_positive
DG(39:2)	14.901	20.4934	23.1653	26.863	9.45773	16.7434	36.1545	32.7821	81.6077	67.0961	59.0287	71.5026	0.00341662	1	1	0.0208071	1.58653	3.11915	1.64115	14.3197	680.619	RevPhase_positive
PC(31:1)	3.20097	3.35614	3.15201	2.95682	3.12637	3.66416	2.18779	2.62981	1.63437	2.28149	2.79822	2.50174	0.00161102	1	1	0.0118632	1.58317	0.721272	-0.471384	9.0522	718.539	NormPhase_positive
TG(O-60:8)	0.759093	0.612254	0.729539	0.89951	0.82984	0.819703	0.442843	0.395058	0.199834	0.325192	0.52	0.656229	0.001484	1	1	0.0111242	1.58316	0.546062	-0.872863	16.3719	962.852	RevPhase_positive
TG(51:3)	42.7368	63.4256	37.328	57.2404	39.5234	37.0746	53.5667	39.8343	62.076	45.7506	44.6683	43.1463	0.739456	1	1	0.868395	0.310181	1.04224	0.0596827	15.8077	860.77	RevPhase_positive
TG(O-51:1)	0.393585	0.59932	0.572098	0.376172	0.521195	0.283269	0.0603201	0.147935	0.0688677	0.232372	0.273502	0.221337	0.0012348	1	1	0.00983475	1.58055	0.365792	-1.4509	16.4264	850.822	RevPhase_positive
CE(16:1)	1140.4	2155.73	1572.12	357.695	1526.26	695.65	3695.8	3248.93	6042.39	3792.14	2697.33	3075.15	0.0020407	1	1	0.0141497	1.57512	3.02795	1.59834	16.2285	640.603	RevPhase_positive
TG(51:4)	32.9165	36.7737	22.9243	37.9724	23.8337	23.3594	33.7429	29.667	33.4192	32.7068	31.2769	32.78	0.409197	1	1	0.623822	0.520732	1.08895	0.122932	15.6408	858.754	RevPhase_positive
Cer(d41:1)	269.951	211.405	229.702	212.515	244.782	252.843	129.221	187.33	169.207	185.71	152.468	202.795	0.00112915	1	1	0.00921742	1.57214	0.722441	-0.469049	14.129	636.629	RevPhase_positive
PC(33:2)	12.7182	8.70324	8.24203	7.40522	9.81206	11.7994	4.24034	6.75977	3.20874	5.18851	6.27757	5.66598	0.0017211	1	1	0.012459	1.57073	0.534097	-0.904826	8.9988	744.554	NormPhase_positive
TG(51:5) _RT_15.498	14.0755	11.9435	6.32403	20.2187	7.5094	6.33617	11.2424	9.75739	9.58126	14.5347	10.8945	11.6201	0.933979	1	1	0.965866	0.0979397	1.01842	0.0263266	15.4977	856.738	RevPhase_positive
CE(22:4)	1185.31	1559.97	1527.9	1282.83	1547.32	1078.92	2384.62	2178.88	3911.7	2564.21	2125.7	2610.97	0.00415058	1	1	0.024374	1.56836	1.92809	0.94717	16.3897	718.65	RevPhase_positive
LPC(20:5)	3.41572	9.54582	4.31157	8.62536	4.65776	10.2354	1.99384	1.07179	0.938089	0.803977	1.7319	1.12736	0.00592902	1	1	0.0326522	1.56605	0.187954	-2.41155	9.9807	542.325	NormPhase_positive
PC(34:1)	817.787	906.141	886.341	918.85	856.654	829.942	1018.81	956.708	1090.72	962.159	944.077	987.689	0.00148838	1	1	0.0111242	1.56577	1.14273	0.192488	8.9631	760.584	NormPhase_positive
SM(d37:0)	0.308512	0.216799	0.279362	0.232227	0.210825	0.278408	0.133361	0.143551	0.0552067	0.121577	0.188771	0.187993	0.00133793	1	1	0.0104051	1.56497	0.544161	-0.877895	9.4538	747.638	NormPhase_positive
TG(51:5) _RT_15.854	0.553454	0.221618	0.756681	0.77344	0.355356	0.405592	0.361416	0.301091	0.346619	0.386415	0.207802	0.288356	0.0864623	1	1	0.244516	1.0564	0.616964	-0.696742	15.8544	856.736	RevPhase_positive
DG(35:1)	52.6131	112.302	76.8922	96.7456	50.209	66.2193	136.465	119.297	209.959	144.282	135.355	144.599	0.00146092	1	1	0.0110626	1.56323	1.95603	0.96793	13.8471	626.572	RevPhase_positive
DG(36:1)	475.435	1212.09	815.383	1592.61	570.996	708.36	2887	1775.22	4753.47	2667.21	2555.54	2520.07	0.00334795	1	1	0.0205559	1.56219	3.19235	1.67462	14.0691	640.588	RevPhase_positive
PC(35:1)	4.06498	5.18657	4.45829	4.03694	4.35749	4.66336	4.81833	6.29841	5.94537	6.21918	5.39515	5.68028	0.00154033	1	1	0.0114382	1.55634	1.28352	0.360102	8.9452	774.601	NormPhase_positive
TG(51:6)	4.20159	2.56399	1.1745	6.83977	1.68883	1.27626	2.21663	1.87587	1.75838	3.0462	2.0166	2.31352	0.448009	1	1	0.648627	0.480359	0.745407	-0.4239	15.3596	854.723	RevPhase_positive
LPC(18:1)	224.574	430.562	310.937	391.08	333.454	403.141	501.895	480.365	567.005	433.048	564.156	518.864	0.00196424	1	1	0.013702	1.54915	1.46404	0.549956	10.0521	522.355	NormPhase_positive
TG(51:7)	0.588074	0.429087	0.18038	1.22502	0.315263	0.187885	0.259487	0.261477	0.242855	0.339994	0.299172	0.256354	0.246	1	1	0.479909	0.734016	0.567158	-0.818176	15.2116	852.707	RevPhase_positive
DG(O-38:4)	4.72377	5.07923	6.79449	4.9583	4.4636	6.24368	2.45214	3.17342	2.57601	3.0997	4.37278	3.99364	0.00174166	1	1	0.0125023	1.54179	0.609604	-0.714057	14.1226	648.593	RevPhase_positive
DG(35:2)	149.58	336.243	197.614	231.031	135.996	187.532	432.639	346.108	671.527	441.67	368.362	409.397	0.00254695	1	1	0.0164693	1.54164	2.15647	1.10867	13.5509	624.556	RevPhase_positive
DG(39:6)	10.0835	9.44012	6.16155	7.36847	6.76859	7.96348	11.6821	10.0702	17.6256	15.4759	11.8419	14.5981	0.00302742	1	1	0.0190413	1.53782	1.70122	0.766567	13.5134	672.556	RevPhase_positive
Hex2Cer(d30:0)	277.17	307.453	500.715	305.548	372.186	236.701	483.349	431.63	525.661	546.523	575.945	625.63	0.00221849	1	1	0.0151093	1.53151	1.59455	0.673149	10.2508	806.562	RevPhase_positive
Hex2Cer(d44:4)	5.74187	13.1058	16.3971	11.988	15.5101	7.26832	20.9028	17.187	32.4375	24.7142	20.0092	27.1819	0.00205329	1	1	0.0141517	1.53093	2.03442	1.02462	13.1772	994.716	RevPhase_positive
LPC(21:0)	0.279959	0.253856	0.267845	0.222345	0.321806	0.349702	0.0919749	0.234607	0.101918	0.195779	0.152245	0.184303	0.00215071	1	1	0.014735	1.52391	0.566688	-0.819374	9.9629	566.419	NormPhase_positive
DG(44:5)	3.30966	3.09814	4.13129	4.27051	3.09538	5.70937	6.04968	7.00962	5.34556	5.57814	7.76273	8.82686	0.00258382	1	1	0.0165254	1.52375	1.71813	0.780842	14.5873	744.65	RevPhase_positive
TG(O-61:5)	0.0370346	0.0273361	0.0223104	0.0320701	0.0290716	0.0302781	0.0185321	0.0144518	0.00627047	0.024045	0.0209391	0.0140301	0.00240806	1	1	0.0160213	1.52261	0.551758	-0.857892	16.7819	982.916	RevPhase_positive
DG(42:7)	128.485	163.727	193.473	174.798	129.786	179.726	239.431	255.472	189.622	239.188	273.607	344.447	0.0042043	1	1	0.0244401	1.51878	1.58946	0.668536	13.7117	712.587	RevPhase_positive
DG(36:4)	4768.27	4446.85	3124.02	4364.92	2327.08	3329.87	6215.2	5100.71	5718.74	4797.36	5736.26	6816.12	0.00244658	1	1	0.0160915	1.51847	1.53769	0.620768	13.1596	634.541	RevPhase_positive
PC(36:6)	1.4219	1.77153	1.16976	1.74114	1.268	0.947733	1.05726	0.691603	0.74741	0.727674	0.872203	0.503172	0.00370406	1	1	0.0223214	1.5162	0.552799	-0.855172	8.8027	778.538	NormPhase_positive
TG(51:8)	0.132771	0.0856776	0.0246466	0.168116	0.0551473	0.0419494	0.0318425	0.0239658	0.0235477	0.0313562	0.0322036	0.0357639	0.0607264	1	1	0.190453	1.15813	0.351519	-1.50833	15.1052	850.692	RevPhase_positive
TG(52:0)	9.424	9.2764	11.2936	36.3101	6.86422	7.06081	10.3734	4.88317	6.97684	5.55747	7.77207	7.6784	0.244014	1	1	0.479155	0.7434	0.538973	-0.891714	16.3897	880.833	RevPhase_positive
PC(42:7)	23.6516	33.3629	30.9835	26.7086	27.3759	27.3469	31.1614	40.5679	35.199	36.9923	35.567	35.5605	0.0023285	1	1	0.0156771	1.51167	1.26925	0.343977	8.678	860.616	NormPhase_positive
TG(52:1)	195.628	400.9	208.931	753.112	164.261	137.438	356.414	123.54	331.098	217.581	236.287	215.571	0.558601	1	1	0.732611	0.40683	0.795847	-0.329437	16.2293	878.817	RevPhase_positive
LPC(20:4)	256.52	432.912	347.896	423.594	474.829	567.286	653.424	592.162	734.041	516.068	842.318	719.997	0.00235058	1	1	0.0157298	1.50959	1.62124	0.697094	9.9807	544.34	NormPhase_positive
DG(42:1)	15.8019	14.7868	34.9983	23.4572	16.6776	26.5492	38.8858	34.8344	31.6302	35.6457	43.3246	50.9074	0.00261743	1	1	0.0165531	1.50569	1.77838	0.830562	15.0873	724.682	RevPhase_positive
TG(52:2)	1855.44	2740.11	1801.29	2617.85	1724.23	1430.87	2328.06	1516.54	2277.81	1736.37	1765.11	1809.07	0.639136	1	1	0.792067	0.360794	0.939455	-0.0901039	16.0647	876.802	RevPhase_positive
DG(35:3)	78.9269	152.478	82.4655	95.3171	57.7771	95.5572	154.416	124.423	170.597	146.201	153.264	160.002	0.00494844	1	1	0.0280574	1.49971	1.61576	0.692217	13.2472	622.54	RevPhase_positive
TG(52:3)	2319.19	2561.5	1797.96	2772.8	1888.69	1710.86	2496.04	1865.95	2544.7	2025.59	1992.86	2032.09	0.943512	1	1	0.967955	0.177706	0.992815	-0.0104035	15.9162	874.786	RevPhase_positive
TG(52:4) _RT_15.758	1893.26	1844.7	1168.4	2073.05	1371.57	1267.35	2055.99	1588.4	2111.61	1629.6	1659.23	1681.92	0.337504	1	1	0.560978	0.594049	1.11524	0.157353	15.7575	872.77	RevPhase_positive
TG(52:4) _RT_16.318	42.348	18.7973	20.7158	20.2724	14.6406	14.4219	33.9987	12.9924	24.1294	18.143	26.6381	23.5172	0.796702	1	1	0.890295	0.170342	1.06268	0.0877011	16.3179	872.77	RevPhase_positive
TG(52:5)	1100.05	948.404	564.025	1031.02	640.823	595.445	1028.76	833.99	908.124	836.465	935.965	948.71	0.357807	1	1	0.577611	0.579686	1.12547	0.170523	15.6067	870.754	RevPhase_positive
TG(52:7)	69.2038	37.0132	14.7627	36.3795	20.9398	16.9524	42.5189	25.9031	31.0815	26.1425	35.4529	31.0599	0.954678	1	1	0.97242	0.0975664	0.984161	-0.0230333	15.3556	866.723	RevPhase_positive
TG(52:8)	10.0032	3.85552	1.45093	4.46766	2.41144	2.02416	3.88892	2.85214	2.53728	2.38117	3.57181	3.00865	0.477142	1	1	0.671382	0.461826	0.753315	-0.408674	15.23	864.707	RevPhase_positive
TG(O-58:5)	2.23858	2.56174	2.24399	2.76002	2.58475	2.06443	1.47132	1.47119	1.40069	1.53554	2.16945	2.1536	0.00357085	1	1	0.0216318	1.48498	0.705835	-0.502598	16.5496	940.869	RevPhase_positive
TG(52:9)	1.49501	0.418318	0.175712	0.574117	0.318776	0.263497	0.376473	0.32962	0.259162	0.228817	0.377283	0.332125	0.313675	1	1	0.545534	0.645076	0.586511	-0.769771	15.1051	862.693	RevPhase_positive
PC(36:3)	300.204	411.375	369.682	354.591	346.055	340.182	412.142	412.105	411.154	409.629	407.267	418.939	0.0111893	1	1	0.0521414	1.48393	1.16453	0.219748	8.874	784.584	NormPhase_positive
Cer(d42:1)	475.352	332.047	578.296	487.617	437.185	485.313	276.761	308.068	249.172	313.615	306.497	414.273	0.00388037	1	1	0.023262	1.48189	0.668281	-0.581473	14.3207	650.645	RevPhase_positive
PC(O-38:4)	5.33182	3.8678	4.51521	5.40859	4.93159	4.69055	3.43188	3.80916	3.64214	3.33243	4.29193	3.90489	0.00449417	1	1	0.0258639	1.48179	0.779683	-0.35904	8.7135	796.622	NormPhase_positive
PC(32:3)	1.08078	0.882515	0.800134	0.885506	0.835669	0.996737	0.37754	0.76364	0.194579	0.631576	0.696197	0.591673	0.00629154	1	1	0.0342692	1.47635	0.59387	-0.751782	9.0165	728.523	NormPhase_positive
TG(O-57:4)	0.164316	0.173751	0.165007	0.155837	0.168887	0.136509	0.059098	0.0790203	1.03734e-05	0.0907871	0.0982034	0.155036	0.0105542	1	1	0.0501979	1.47274	0.500001	-0.999998	16.5806	928.87	RevPhase_positive
TG(53:0)	1.8988	1.2742	4.43591	2.96705	1.19583	1.83658	0.889836	1.08914	0.942209	0.771695	0.992391	1.09538	0.0490545	1	1	0.163657	1.22546	0.424787	-1.23519	16.4874	894.849	RevPhase_positive
TG(O-57:0)	0.044432	0.0669209	0.0450438	0.0345228	0.0470605	0.0319369	0.0078013	0.0140663	0.0166715	0.0325529	0.0310457	0.0219654	0.00397062	1	1	0.0236199	1.46846	0.459782	-1.12098	17.0326	936.932	RevPhase_positive
CE(24:2)	46.9042	80.7966	112.954	82.1265	48.5013	45.1867	178.872	132.26	275.445	223.347	122.144	117.599	0.00786988	1	1	0.0409875	1.46649	2.5204	1.33365	16.9602	750.713	RevPhase_positive
TG(53:1)	9.43766	15.7051	12.6003	27.5706	6.86453	7.21035	10.6729	6.4716	9.64532	8.58317	9.64937	8.72485	0.240037	1	1	0.47635	0.7592	0.677014	-0.562742	16.3345	892.833	RevPhase_positive
Cer(d43:3)	0.5843	0.530957	0.585681	0.505649	0.55064	0.478655	0.381265	0.499854	0.511681	0.320982	0.331678	0.364347	0.00797384	1	1	0.0413418	1.46093	0.744714	-0.425241	13.9046	660.63	RevPhase_positive
PC(33:0)	3.21626	2.39143	2.34112	2.60276	3.96198	2.85334	3.72047	5.3027	3.54356	3.74833	5.36819	5.10832	0.00586919	1	1	0.0324781	1.45717	1.54268	0.625439	9.0344	748.585	NormPhase_positive
DG(40:8)	809.74	592.324	549.193	491.798	492.275	753.874	859.348	1000.23	749.223	753.951	1109.18	1099.02	0.00504314	1	1	0.0284542	1.45501	1.51007	0.594614	13.1121	682.54	RevPhase_positive
CE(26:5)	45.3676	88.8733	81.1283	70.0857	60.6074	50.7933	289.824	215.774	678.677	268.939	267.26	233.555	0.0147955	1	1	0.0647515	1.45185	4.92378	2.29977	16.693	772.697	RevPhase_positive
Hex2Cer(d34:0)	15.9925	31.4532	29.3616	23.7929	31.9777	22.4832	38.3828	39.3591	30.5554	47.4793	54.7623	64.4914	0.00862331	1	1	0.0439178	1.44999	1.77369	0.826754	11.5382	862.624	RevPhase_positive
DG(O-42:7)	1.02888	2.47539	2.42686	2.42839	1.26665	1.72246	3.87326	3.439	5.98851	3.41447	4.00314	2.38802	0.00806077	1	1	0.0416052	1.44792	2.03605	1.02577	14.0873	698.609	RevPhase_positive
DG(44:3)	1.1833	1.16928	2.40889	1.98971	1.25806	1.81752	2.92934	2.77102	2.05444	2.6289	3.53463	4.41657	0.00654533	1	1	0.0353694	1.44736	1.86581	0.899805	14.944	748.682	RevPhase_positive
PC(44:11)	1.73387	3.63856	2.32063	2.99407	2.50035	3.0919	1.52191	1.84969	1.36975	1.38477	2.09706	1.62078	0.00911908	1	1	0.0454375	1.44558	0.604688	-0.725738	8.6244	880.585	NormPhase_positive
PC(37:6)	2.23288	1.42626	1.63667	1.27901	1.74898	2.00467	0.903427	1.49357	0.86447	0.980819	1.17181	1.17245	0.00625256	1	1	0.0342692	1.43797	0.637708	-0.649033	8.8204	792.555	NormPhase_positive
PC(O-36:3)	0.862423	0.762249	0.697184	0.991472	0.912439	0.674183	0.508756	0.402118	0.445418	0.567627	0.699839	0.707522	0.00513415	1	1	0.0288264	1.43628	0.67986	-0.55669	8.8187	770.608	NormPhase_positive
CE(24:1)	32.1069	96.893	115.626	63.6089	52.0913	36.1684	234.125	172.188	491.606	232.353	157.511	198.409	0.0141674	1	1	0.0634501	1.42824	3.74833	1.90625	17.1025	752.728	RevPhase_positive
TG(53:2)	53.8977	113.736	56.5828	88.8028	50.5936	43.0716	68.869	50.4757	79.4367	63.9543	62.9019	58.7369	0.764968	1	1	0.875982	0.276582	0.945143	-0.0813962	16.1751	890.817	RevPhase_positive
CE(24:5)	533.243	986.478	576.504	412.121	512.067	393.617	1362.52	1341.84	3559.37	1533.87	1463.43	1722.13	0.0143504	1	1	0.0637779	1.4273	3.21706	1.68574	16.496	744.665	RevPhase_positive
TG(53:3)	42.5573	52.1428	35.0509	44.9038	35.8386	35.2239	52.8005	46.8481	66.3071	55.4943	49.3172	48.9368	0.0121071	1	1	0.0553025	1.33513	1.3011	0.379737	16.0096	888.801	RevPhase_positive
Cer(d36:0)	2.1029	1.93043	2.55276	2.66175	1.60267	2.16008	1.49461	1.33181	1.56102	1.5317	1.47456	1.8939	0.00975101	1	1	0.0473561	1.42538	0.713849	-0.48631	13.1952	568.566	RevPhase_positive
PC(33:3)	0.491904	0.368415	0.22121	0.416548	0.492486	0.389619	0.262164	0.196239	0.166474	0.292649	0.277655	0.238777	0.00994853	1	1	0.0477115	1.42349	0.602457	-0.731069	8.981	742.539	NormPhase_positive
LPC(18:0)	347.405	513.758	425.938	528.486	426.342	469.577	582.273	508.621	736.719	573.601	594.664	570.647	0.00631196	1	1	0.0342692	1.41983	1.31533	0.395425	10.0698	524.371	NormPhase_positive
PC(41:7)	1.35425	1.81666	1.36167	1.20327	1.33728	1.35769	1.39481	2.28437	1.99314	2.13332	1.92424	1.86172	0.00694845	1	1	0.0371984	1.41945	1.37491	0.459336	8.6957	846.6	NormPhase_positive
TG(53:4)	24.8735	28.6955	19.4889	25.3172	21.0328	21.1717	32.4047	36.7786	39.412	35.2166	35.3472	34.4992	6.07465e-05	0.0666389	0.0699192	0.00127126	1.75088	1.51984	0.603918	15.8541	886.785	RevPhase_positive
CE(22:5)	1723	2099.65	1874.46	1162.53	1866.02	1349.39	1969.53	2280.82	3377.64	2709.35	2570.71	2228.77	0.00777984	1	1	0.0407027	1.40454	1.50241	0.587275	16.3043	716.634	RevPhase_positive
PC(35:2)	10.9891	10.371	9.56064	8.38823	9.7335	11.29	6.53272	9.07039	7.40929	8.64479	8.05685	8.73124	0.00688425	1	1	0.037027	1.40388	0.802972	-0.316578	8.9275	772.585	NormPhase_positive
TG(53:5)	17.0699	16.2891	10.8112	14.2975	12.3125	12.887	17.569	19.8149	17.688	17.2609	17.7714	18.0824	0.00712294	1	1	0.0377811	1.48963	1.29306	0.370788	15.7116	884.769	RevPhase_positive
TG(53:6)	12.1286	9.66833	6.10495	8.76856	7.40747	7.37892	6.91504	6.77424	6.57909	8.0188	9.20853	8.77229	0.406275	1	1	0.621906	0.551607	0.899162	-0.153347	15.5871	882.754	RevPhase_positive
PC(O-40:7)	7.45818	6.94642	7.03144	7.55958	7.22813	7.89444	7.49616	9.32278	10.6611	7.89142	9.37534	9.29924	0.015161	1	1	0.0658503	1.39943	1.22503	0.292814	8.6779	818.606	NormPhase_positive
PC(32:0)	495.716	541.857	496.953	510.167	488.259	524.446	530.707	557.549	554.5	530.612	608.938	568.246	0.00820061	1	1	0.0421379	1.39837	1.09588	0.132095	9.0345	734.569	NormPhase_positive
TG(O-52:1)	4.38358	7.78075	4.49668	5.419	6.48865	3.8279	2.47361	2.46187	2.74563	3.55732	3.71599	3.92282	0.0121159	1	1	0.0553025	1.3978	0.582692	-0.779194	16.5165	864.838	RevPhase_positive
TG(53:7)	5.28028	3.30463	1.75488	3.57588	2.39708	2.02513	2.99298	2.53045	2.3905	2.90232	2.96019	2.92289	0.63399	1	1	0.788889	0.338231	0.910648	-0.135035	15.4798	880.738	RevPhase_positive
PC(40:7)	307.788	386.435	336.46	297.382	321.894	325.904	347.065	427.208	393.8	392.111	393.842	364.423	0.00747403	1	1	0.0394615	1.39342	1.17339	0.230677	8.7135	832.585	NormPhase_positive
TG(53:8)	1.39889	0.87956	0.453125	2.41706	0.913071	0.512981	0.528946	0.420053	0.388503	0.800845	0.549506	0.645333	0.131774	1	1	0.325532	0.936824	0.506973	-0.98002	15.3373	878.723	RevPhase_positive
PC(42:9)	15.0295	29.847	23.0295	24.8154	22.297	25.5128	15.6227	16.7425	14.6254	14.7819	19.779	16.4028	0.0144015	1	1	0.0637779	1.3926	0.697029	-0.520709	8.66	856.585	NormPhase_positive
PC(35:3)_RT_8.89	1.9464	1.38053	1.85998	2.48101	2.41881	2.8697	0.82739	1.67429	1.48617	1.20578	1.37399	1.42344	0.0106962	1	1	0.0505786	1.39196	0.616764	-0.69721	8.8902	770.571	NormPhase_positive
PC(44:12)	5.89234	10.8189	7.70814	9.61728	8.3885	12.3422	5.16644	6.15593	5.56332	4.65803	7.08763	6.16276	0.0146519	1	1	0.0646142	1.39108	0.635307	-0.654475	8.6243	878.57	NormPhase_positive
TG(O-60:7)	0.940205	1.20096	0.777025	0.922675	1.11935	0.753949	0.406584	0.428097	0.486869	0.696641	0.801459	0.800197	0.00768401	1	1	0.0403849	1.39076	0.633486	-0.658615	16.5316	964.869	RevPhase_positive
TG(54:0)	4.02956	3.7981	9.41828	8.34908	3.16705	3.95448	5.00185	3.43798	4.28938	3.44734	4.52115	4.57782	0.318138	1	1	0.547349	0.665588	0.77256	-0.37228	16.5695	908.864	RevPhase_positive
PC(O-32:0)	5.01105	5.64106	5.11834	4.79385	5.59017	4.94042	5.41744	5.63307	6.78427	5.76162	6.21872	6.26575	0.00904756	1	1	0.0453633	1.38613	1.16035	0.214556	8.9988	720.591	NormPhase_positive
TG(54:1)	64.0366	184.198	99.5559	249.372	67.2029	61.1703	177.549	63.7217	154.174	107.362	118.348	114.178	0.964828	1	1	0.979933	0.186983	1.0135	0.0193529	16.4242	906.848	RevPhase_positive
CE(22:2)	82.1654	251.888	127.005	121.687	89.7977	72.5548	596.101	328.202	1454.44	679.661	424.453	531.139	0.0208679	1	1	0.0851737	1.38244	5.3872	2.42954	16.764	722.682	RevPhase_positive
PC(O-38:6)	4.88149	3.74698	3.8696	4.83289	4.59224	4.83612	3.27353	3.79171	3.46096	2.98792	4.02941	3.92221	0.00873496	1	1	0.0442905	1.38124	0.802178	-0.318006	8.7135	792.591	NormPhase_positive
Hex2Cer(d40:0)	16.827	26.2396	36.915	28.5894	32.6036	23.4844	33.2902	33.8448	39.0819	43.5048	49.9627	55.3539	0.00916627	1	1	0.0454758	1.38033	1.54889	0.631232	13.1418	946.719	RevPhase_positive
PC(O-44:7)	0.783685	0.738439	0.714378	0.702477	0.7893	0.741417	0.746178	0.863747	0.97131	0.817691	0.967285	0.854955	0.0150873	1	1	0.0657785	1.37415	1.16813	0.224195	8.6244	874.669	NormPhase_positive
CE(16:0)	415.278	857.597	443.697	320.711	460.26	293.137	2121.61	1137.61	4710.36	1819.03	1652.08	1529.81	0.0228858	1	1	0.0918473	1.36921	4.64779	2.21654	16.4254	642.618	RevPhase_positive
TG(O-51:0)	0.224883	0.387943	0.284863	0.157447	0.302546	0.18068	0.0701869	0.0911414	0.0865421	0.167965	0.184125	0.157227	0.0121705	1	1	0.0553025	1.36814	0.492204	-1.02267	16.5759	852.838	RevPhase_positive
LPC(22:6)	157.711	259.775	188.37	268.238	278.042	355.129	395.502	340.496	401.608	287.517	536.354	403.768	0.00952142	1	1	0.046834	1.36677	1.56923	0.650056	9.9448	568.34	NormPhase_positive
TG(O-58:0)	0.0570288	0.0714983	0.0595169	0.0478388	0.0598233	0.0285564	0.0209882	0.0247967	0.00935688	0.028672	0.0459143	0.0400695	0.0095643	1	1	0.0468447	1.36395	0.523643	-0.933346	17.1023	950.948	RevPhase_positive
LPC(19:0)	8.52522	8.6154	7.5079	6.67887	8.08584	9.40689	4.89574	6.99081	5.15034	7.16738	6.95821	6.80564	0.00993318	1	1	0.0477115	1.36266	0.777715	-0.362687	10.0342	538.387	NormPhase_positive
LPC(O-24:1)	0.153436	0.211513	0.221779	0.189007	0.147516	0.204737	0.227693	0.211322	0.218002	0.24598	0.258395	0.255053	0.0116635	1	1	0.0539146	1.36248	1.25573	0.328525	9.9092	592.47	NormPhase_positive
PC(42:4)	3.38872	2.2935	3.03281	3.27587	2.77922	3.5862	2.25856	2.24805	1.76747	2.16042	2.66816	2.70134	0.0107661	1	1	0.0505786	1.36219	0.752003	-0.41119	8.6957	866.663	NormPhase_positive
LPC(18:3)	14.7439	11.8708	10.1212	17.8401	15.1454	19.5964	14.7438	4.06621	2.35591	2.08074	10.2782	8.04254	0.0113601	1	1	0.0527236	1.35653	0.465387	-1.1035	10.0519	518.325	NormPhase_positive
TG(54:10)	1.53847	0.496993	0.233768	0.55299	0.409052	0.340901	0.531455	0.437025	0.403729	0.276735	0.524257	0.473258	0.468569	1	1	0.66501	0.470855	0.740855	-0.432738	15.2114	888.708	RevPhase_positive
TG(54:11)	0.192564	0.0387767	0.0136656	0.0249051	0.032698	0.0258783	0.0253733	0.0284379	0.0177717	0.01808	0.0300946	0.0286795	0.330145	1	1	0.55474	0.629429	0.45188	-1.14599	15.0701	886.693	RevPhase_positive
CE(22:1)	69.5752	281.031	147.273	103.151	104.377	42.4224	867.202	376.587	2128.23	1082.34	523.112	648.807	0.0253127	1	1	0.0984286	1.35103	7.52348	2.9114	16.9252	724.697	RevPhase_positive
PC(O-36:5)	2.65915	1.64726	1.61355	1.98393	1.76496	1.84797	1.30135	1.49824	1.50437	1.14679	1.53318	1.3301	0.0178621	1	1	0.0754793	1.35094	0.721904	-0.470121	8.8205	766.576	NormPhase_positive
Cer(d40:0)	25.2442	28.1611	23.0249	45.8929	23.8006	33.2166	22.403	14.2822	14.3747	16.9894	20.8254	18.9493	0.0181733	1	1	0.0760634	1.35041	0.601226	-0.734021	14.0692	624.629	RevPhase_positive
PS(43:3)	6.90502	7.71903	6.79855	6.38096	8.01707	7.63369	6.34183	6.38767	5.77394	5.92134	6.31059	6.93973	0.0132863	1	1	0.0597365	1.34777	0.867004	-0.205889	8.7566	882.624	NormPhase_negative
Cer(d42:0)	13.587	14.6363	17.6225	23.271	12.6819	16.1263	13.2447	9.70533	9.39377	9.72886	11.867	12.2598	0.0179681	1	1	0.0754793	1.34765	0.676022	-0.564859	14.4407	652.661	RevPhase_positive
TG(54:2)	411.227	1073.61	535.458	1111.13	443.027	369.082	1289.56	646.78	1508.81	977.01	892.546	905.046	0.0719301	1	1	0.218625	1.0438	1.5772	0.65737	16.2635	904.833	RevPhase_positive
PC(O-46:7)	0.352833	0.336497	0.393929	0.366321	0.321786	0.341072	0.356374	0.405909	0.39039	0.420984	0.45488	0.489057	0.0156865	1	1	0.0676809	1.34646	1.19179	0.253135	8.5887	902.7	NormPhase_positive
DG(43:2)	2.34762	2.25114	3.20003	2.81743	1.7554	2.82933	3.82922	3.38073	3.09496	2.95388	3.25516	4.41599	0.0109663	1	1	0.0513099	1.34602	1.37689	0.461409	14.9988	736.682	RevPhase_positive
TG(O-64:9)	0.0839713	0.0940534	0.0502119	0.071975	0.0827412	0.0632245	0.0479595	0.0477086	0.02729	0.0300065	0.0643445	0.0621449	0.0120164	1	1	0.0553025	1.33626	0.626329	-0.675006	16.5855	1016.9	RevPhase_positive
TG(54:3)	772.446	1280.39	795.629	1366.66	769.78	679.028	2483.26	1897.72	3008.88	2076.24	1882.97	1893.02	0.000350662	0.368897	0.403612	0.00403612	1.67566	2.33797	1.22525	16.1215	902.817	RevPhase_positive
TG(54:4)	769.564	937.245	689.558	1062.26	707.86	694.271	1731.37	1617.35	1893.33	1634.45	1516.95	1597.39	1.47441e-06	0.00169115	0.00169705	0.000339409	1.83082	2.0554	1.03942	15.9711	900.801	RevPhase_positive
DG(38:6)	899.349	967.789	48.7884	917.93	667.11	873.188	1345.73	978.783	2045.17	1484.47	1083.92	1258.84	0.0127509	1	1	0.0575541	1.32498	1.87394	0.906077	13.3181	658.54	RevPhase_positive
DG(42:10)	36.0794	41.5426	23.8934	33.2035	28.9429	42.5333	52.6114	45.7303	41.3235	39.6076	65.7717	48.9043	0.0144068	1	1	0.0637779	1.32448	1.42559	0.511554	13.1079	706.541	RevPhase_positive
TG(54:5)	744.029	622.019	482.659	759.645	602.877	584.222	1018.78	1157.73	1041.8	977.71	1026	1092.45	2.47691e-05	0.0276176	0.0285093	0.00077052	1.79603	1.66369	0.734388	15.8185	898.785	RevPhase_positive
PC(40:5)	61.313	65.2628	69.8964	68.1062	48.1842	68.8285	96.9809	81.736	94.6736	89.7053	81.0318	57.2757	0.0186949	1	1	0.0774021	1.31627	1.31398	0.393944	8.7285	836.616	NormPhase_positive
Cer(d41:0)	5.70786	7.10868	7.00015	7.86129	5.70454	7.0264	5.54979	5.00612	4.71199	5.62266	6.05422	6.08642	0.0171468	1	1	0.073096	1.30713	0.817423	-0.290845	14.2526	638.645	RevPhase_positive
DG(38:7)	220.146	193.935	118.673	148.667	116.309	143.573	290.182	187.284	222.819	190.066	247.425	214.49	0.0147597	1	1	0.0647515	1.30701	1.43659	0.52265	12.9632	656.525	RevPhase_positive
CL(70:5)	1.47359e-05	0.739116	2.81186	1.45379e-05	1.23566e-05	16.4489	1.10452	20.8954	10.8441	18.3823	20.4685	26.8572	0.0185667	1	1	0.0774021	1.2984	4.92763	2.30089	7.863	1425.98	NormPhase_negative
TG(54:7)	437.335	271.446	182.542	305.991	233.741	209.079	289.534	254.931	214.68	237.03	288.149	285.514	0.776534	1	1	0.881459	0.259299	0.95714	-0.0631976	15.5692	894.754	RevPhase_positive
PC(O-40:3)	0.327334	0.241566	0.278687	0.278192	0.359758	0.296873	0.236076	0.129536	0.299075	0.186546	0.21461	0.225393	0.0179592	1	1	0.0754793	1.29079	0.724432	-0.465077	8.7136	826.669	NormPhase_positive
DG(34:1)	5451.87	11134.6	8010.32	10894.8	5720.68	6829.36	14057.6	8606.96	17095.3	11805.4	11118.7	11908.9	0.0177734	1	1	0.0754793	1.29074	1.55267	0.634751	13.6412	612.556	RevPhase_positive
PS(37:3)	2.18036	1.84619	2.94792	2.51977	2.4613	2.50624	3.19866	4.52444	4.29967	2.78502	3.96142	2.3058	0.0273757	1	1	0.105031	1.28646	1.45729	0.54329	8.9016	798.53	NormPhase_negative
Cer(d34:1)	40.4984	45.2166	46.9675	48.025	50.6873	41.4432	31.9103	34.5464	44.7671	39.365	30.5785	42.9279	0.02098	1	1	0.0853286	1.27892	0.821349	-0.283933	12.497	538.519	RevPhase_positive
PC(44:5)	2.12764	1.86147	2.29817	2.15031	2.02412	2.25493	1.61976	1.86539	1.36366	1.62034	2.06526	2.01597	0.0223538	1	1	0.0905959	1.27645	0.829652	-0.269423	8.66	892.679	NormPhase_positive
Cer(d43:0)	1.69469	1.97024	2.79902	2.37582	1.4511	1.76088	1.12479	1.41346	1.78343	1.34151	1.30605	1.50372	0.0315283	1	1	0.118206	1.27609	0.703048	-0.508304	14.6198	666.676	RevPhase_positive
LPC(22:1)	0.801684	1.1439	1.23302	1.31075	1.18387	1.28618	0.7953	0.922051	0.682268	0.829237	1.03196	1.06179	0.0189446	1	1	0.0781549	1.27588	0.764808	-0.38683	9.9451	578.418	NormPhase_positive
DG(41:6)	5.08834	3.34113	3.83804	4.65788	4.23747	4.84038	4.60043	7.27414	3.84294	7.04926	6.50746	7.37552	0.0343123	1	1	0.126989	1.27037	1.40943	0.495112	13.8889	700.587	RevPhase_positive
SM(t41:0)	2.34818	1.66543	2.0279	1.92813	2.34927	1.98321	2.06064	2.61367	2.12773	2.84152	2.62376	2.69733	0.0264121	1	1	0.102015	1.26424	1.21643	0.282652	9.5624	819.695	NormPhase_positive
SM(d33:1)	12.872	13.6914	11.7044	9.62873	12.9771	12.006	10.9334	15.4938	14.5782	17.1651	16.0729	16.0181	0.0244816	1	1	0.0965011	1.26406	1.2385	0.308593	9.659	689.56	NormPhase_positive
DG(34:0)	120.791	140.782	116.671	226.728	103.196	110.911	256.67	132.277	262.861	190.79	216.151	208.692	0.0201222	1	1	0.0827165	1.26153	1.5474	0.629844	13.9936	614.572	RevPhase_positive
SM(d35:0)	0.412226	0.330946	0.25724	0.258704	0.281282	0.3626	0.151764	0.274447	0.227897	0.165514	0.257591	0.268034	0.0203131	1	1	0.0832042	1.26105	0.70691	-0.500402	9.5161	719.606	NormPhase_positive
DG(44:1)	0.660905	0.625483	2.85371	0.946482	0.83762	1.09656	1.85937	2.32447	2.57562	2.18429	1.63999	3.00988	0.0250139	1	1	0.0975966	1.25639	1.9362	0.95323	15.3738	752.713	RevPhase_positive
CE(20:2)	977.57	2418.96	1620.09	1195.14	1207.03	842.238	4882.16	3999.89	14750	5413.07	3416.27	4168.14	0.0425813	1	1	0.151272	1.25444	4.43402	2.14862	16.5145	694.65	RevPhase_positive
CE(22:3)	202.047	494.983	439.311	261.306	245.099	201.421	1201.77	903.313	3822.4	1323.43	921.982	1090.94	0.0432968	1	1	0.152867	1.25305	5.02331	2.32864	16.5854	720.666	RevPhase_positive
Cer(d40:1)	397.674	298.619	359.588	451.467	362.826	397.325	314.011	254.788	287.363	329.033	282.81	367.807	0.0225505	1	1	0.0910725	1.25232	0.809619	-0.304684	13.9403	622.614	RevPhase_positive
SM(d41:0)	5.53294	5.16705	4.62219	4.32522	4.81057	4.25304	4.73253	5.71172	5.34681	5.66046	6.42226	5.69972	0.0233499	1	1	0.0929957	1.24943	1.16936	0.22572	9.3704	803.701	NormPhase_positive
CE(24:4)	336.166	1006.67	497.844	372.676	424.451	264.163	2344.37	1803.7	7984.18	2653.48	1896.26	1961.47	0.0443508	1	1	0.154806	1.24766	6.42441	2.68356	16.6568	746.681	RevPhase_positive
LPC(17:2)	0.201383	0.243096	0.197002	0.277425	0.221932	0.340583	0.15633	0.15314	0.156473	0.0939295	0.256637	0.167018	0.022902	1	1	0.0918473	1.24234	0.663909	-0.590944	10.1055	506.325	NormPhase_positive
CE(21:4)	878.145	622.499	1162.79	371.46	1089.33	789.558	207.654	701.763	319.599	176.908	561.583	550.277	0.0248043	1	1	0.0972246	1.23869	0.512393	-0.964677	16.3345	704.634	RevPhase_positive
SM(d44:1)	3.1208	2.58907	2.55232	2.60595	2.56211	2.52921	1.99356	2.66293	2.27852	2.18543	2.35642	2.39073	0.0231724	1	1	0.0926092	1.23752	0.868924	-0.202698	9.4092	843.731	NormPhase_positive
TG(54:8)	121.799	67.1654	34.445	65.9979	45.4109	38.2002	77.79	57.8964	51.3435	55.6226	69.6707	64.4308	0.965459	1	1	0.979933	0.157661	1.01002	0.014377	15.4444	892.738	RevPhase_positive
Cer(d44:1)	3.91962	3.91003	5.26084	4.42498	3.13247	3.80926	2.65909	3.18112	3.69478	3.10127	2.81149	3.7148	0.0314738	1	1	0.118206	1.23442	0.783514	-0.35197	14.6592	678.676	RevPhase_positive
PS(32:0)	1.82947	1.83741	1.37168	1.38772	1.93111	1.37593	1.13362	0.990256	1.06916	1.65737	1.18409	1.37395	0.0262206	1	1	0.101616	1.23315	0.761142	-0.393763	9.0244	734.499	NormPhase_negative
Cer(d39:0)	0.950178	1.08761	1.14832	1.04055	0.849923	0.922362	0.477571	0.720711	0.772986	0.67399	1.07146	0.833053	0.0304796	1	1	0.115402	1.23172	0.758429	-0.398914	13.8728	610.614	RevPhase_positive
PC(34:4)	4.77275	4.75952	3.85904	3.46842	4.34167	4.36359	3.77684	3.59012	3.17613	3.19842	4.26047	3.19819	0.0248341	1	1	0.0972246	1.23026	0.829266	-0.270093	8.9096	754.539	NormPhase_positive
PC(43:4)	0.350183	0.217714	0.26717	0.275779	0.269935	0.349572	0.116015	0.238493	0.073522	0.210327	0.249214	0.25562	0.0302325	1	1	0.114844	1.2269	0.66067	-0.597998	8.6601	880.68	NormPhase_positive
TG(54:9)	11.4481	5.18382	2.4299	5.13998	3.58714	2.90042	6.22623	4.65345	3.78963	4.15926	5.55744	5.05018	0.886337	1	1	0.945766	0.181401	0.959167	-0.0601465	15.3195	890.723	RevPhase_positive
TG(55:0)	2.37513	2.07757	7.27444	3.25908	1.59297	2.50976	1.65308	1.91796	1.75836	1.46591	1.58616	1.72184	0.138079	1	1	0.336003	0.958794	0.529275	-0.917911	16.647	922.88	RevPhase_positive
PC(46:10)	0.264379	0.1353	0.221335	0.214267	0.210968	0.22046	0.212593	0.337013	0.262427	0.252166	0.278713	0.306437	0.0270397	1	1	0.104089	1.2207	1.30207	0.380812	8.6066	910.633	NormPhase_positive
TG(55:1)	5.72266	11.2075	13.6879	14.0218	4.55629	5.37618	7.80161	4.6513	6.81182	6.83922	7.25896	6.89132	0.245197	1	1	0.479155	0.764039	0.737631	-0.43903	16.5138	920.864	RevPhase_positive
LPE(17:0)	1.09927	0.826832	0.796025	1.16228	0.777458	0.660491	1.45641	1.23884	1.5247	0.700792	1.97781	1.35729	0.0348287	1	1	0.128076	1.21634	1.55116	0.63335	8.935	466.294	NormPhase_negative
SM(t42:1)	3.41481	3.09071	2.7096	3.18682	2.74041	2.60015	2.84825	3.86845	3.30533	3.67932	3.63583	3.44454	0.0278513	1	1	0.106501	1.2163	1.1713	0.228105	9.5518	831.695	NormPhase_positive
PC(32:2)	41.5137	53.8035	44.6971	42.1133	41.9286	47.7653	43.2967	36.2715	25.3124	36.5125	43.3571	35.1905	0.0290108	1	1	0.110568	1.21393	0.809136	-0.305545	9.0166	730.539	NormPhase_positive
CE(18:1)	22556.6	61068.9	31458.4	20670.5	27843.3	17461.3	130593	110999	492835	155786	109543	112585	0.0538903	1	1	0.176215	1.20576	6.14353	2.61907	16.4602	668.634	RevPhase_positive
TG(55:2)	15.9242	36.5135	18.5862	42.8419	13.7813	13.2138	42.1123	30.3654	49.8695	40.5419	35.6194	36.4855	0.0306888	1	1	0.115812	1.23639	1.66827	0.738353	16.3533	918.848	RevPhase_positive
PE(O-43:6)	0.275632	0.345052	0.224005	0.23908	0.300655	0.374788	0.402489	0.611688	0.343177	0.39191	0.681966	0.322017	0.0426625	1	1	0.151272	1.19415	1.56505	0.646205	6.6825	818.608	NormPhase_negative
TG(55:3)	26.5176	45.3213	24.3973	45.9302	23.6256	22.614	73.4348	57.3815	104.542	79.7101	71.1231	68.4135	0.000339479	0.35815	0.39074	0.00402825	1.66881	2.4129	1.27077	16.2087	916.832	RevPhase_positive
LPC(20:2)	4.79951	13.9074	8.64256	10.0714	8.49204	10.9487	13.9986	13.9185	8.43276	13.4439	16.4724	15.6265	0.0327694	1	1	0.12246	1.19275	1.44021	0.526279	9.9984	548.371	NormPhase_positive
LPC(23:0)	0.46399	0.38993	0.366376	0.378377	0.452268	0.38691	0.259603	0.369202	0.275177	0.333841	0.40111	0.374148	0.0357806	1	1	0.131157	1.19133	0.825761	-0.276204	9.9094	594.449	NormPhase_positive
PC(44:6)	2.23852	1.52048	2.0191	2.12373	1.86958	2.31733	1.55554	1.73455	1.26292	1.50986	1.86396	1.88246	0.0332381	1	1	0.12341	1.18864	0.81144	-0.301444	8.66	890.664	NormPhase_positive
TG(55:4) _RT_16.065	13.2509	10.2007	8.5398	10.8807	10.2597	11.0398	14.1293	21.0589	14.4725	16.2848	17.8555	17.7667	0.00086274	0.88172	0.993013	0.00763856	1.63832	1.58275	0.662436	16.0647	914.816	RevPhase_positive
TG(55:4) _RT_16.424	0.402516	0.918404	0.471984	0.99458	0.387043	0.403955	0.374707	0.370398	0.211977	0.398567	0.40038	0.618861	0.156834	1	1	0.365417	0.857902	0.663658	-0.591487	16.4243	914.814	RevPhase_positive
PC(42:5)	6.61688	6.27684	7.42435	7.15357	7.11717	7.37005	5.7688	5.94187	4.65109	6.27776	7.00674	6.70272	0.0426213	1	1	0.151272	1.17688	0.866301	-0.20706	8.6957	864.648	NormPhase_positive
PC(38:3)	47.4386	85.8039	71.9585	79.828	58.1533	58.0402	175.003	145.867	90.1174	72.0389	70.2062	118.573	0.0477673	1	1	0.161924	1.17633	1.6744	0.743642	8.8367	812.615	NormPhase_positive
DG(O-40:4)	2.14489	2.23309	3.06351	2.42267	2.32309	2.58847	1.34459	1.70672	1.97957	1.56331	2.3809	2.45828	0.0366071	1	1	0.133761	1.17533	0.773795	-0.369977	14.4919	676.624	RevPhase_positive
PS(38:3)	58.2665	60.4555	48.1635	58.2231	48.3949	55.9237	46.8069	55.351	45.1558	50.3649	42.2431	47.5219	0.0347656	1	1	0.128076	1.17329	0.872556	-0.19668	8.8637	812.546	NormPhase_negative
PI(40:6)	42.2643	36.7639	44.0327	46.4056	37.9497	40.8707	51.0778	48.3507	50.703	40.2455	56.8608	42.8138	0.0410366	1	1	0.149	1.17129	1.16821	0.224301	8.8815	909.55	NormPhase_negative
Cer(d34:3)	0.337923	0.239091	0.284569	0.276459	0.270468	0.150325	0.24713	0.533306	0.53574	0.381354	0.246189	0.540205	0.0467333	1	1	0.16056	1.16432	1.59345	0.672153	11.7332	534.488	RevPhase_positive
TG(55:5)	6.80142	5.58566	5.24667	5.77389	5.86294	6.10529	6.41852	8.58272	6.36192	7.09784	8.30003	7.72615	0.00905461	1	1	0.0453633	1.42793	1.25756	0.330624	15.953	912.801	RevPhase_positive
SM(d38:0)	2.558	1.96736	1.70741	2.46718	1.63051	1.68919	1.67014	1.73969	1.46919	1.49829	1.56996	1.57974	0.0564143	1	1	0.180369	1.15668	0.79262	-0.335299	9.427	761.654	NormPhase_positive
PC(36:2)	363.742	453.677	414.523	437.233	396.957	404.199	383.471	367.397	386.566	384.825	367.707	390.084	0.0576285	1	1	0.183233	1.15554	0.922974	-0.115639	8.8918	786.6	NormPhase_positive
BMP(36:3)	65.5022	84.5072	61.9748	64.7966	66.6202	68.5537	60.3198	50.9464	51.8236	51.9582	67.4176	65.4119	0.03804	1	1	0.138557	1.15553	0.844456	-0.243906	7.9167	771.519	NormPhase_negative
PS(34:0)	2.27642	2.38851	1.40995	2.07224	1.92504	2.23205	1.70911	1.66944	1.83077	1.42188	1.89729	1.37916	0.0442121	1	1	0.154806	1.15446	0.805224	-0.312539	9.0064	762.53	NormPhase_negative
LPC(24:5)	0.161256	0.269984	0.185995	0.325491	0.300617	0.420816	0.408915	0.413113	0.365873	0.262493	0.686647	0.545824	0.0443841	1	1	0.154806	1.15012	1.61214	0.688981	9.8737	598.387	NormPhase_positive
TG(O-56:0)	0.134157	0.19437	0.123267	0.118618	0.185278	0.100421	0.0690717	0.0628266	0.0540136	0.119356	0.12812	0.126494	0.041536	1	1	0.149412	1.14993	0.653982	-0.612678	16.9775	922.917	RevPhase_positive
LPC(22:5)	15.3472	35.8144	22.2962	34.8248	32.1777	39.3299	49.3529	35.3677	40.7764	33.9631	68.8983	43.1968	0.0416692	1	1	0.149412	1.1497	1.5104	0.594932	9.9272	570.355	NormPhase_positive
TG(O-52:0)	0.917698	1.26432	0.841834	0.688359	1.43784	0.612811	0.459336	0.386806	0.487971	0.651801	0.821157	0.798977	0.0468706	1	1	0.16056	1.14785	0.625739	-0.676368	16.6747	866.854	RevPhase_positive
TG(55:6)	5.75387	4.83841	4.05451	4.47196	5.23336	4.8536	5.38823	6.39055	5.30027	5.79299	6.1332	6.01411	0.0097024	1	1	0.0473197	1.40203	1.19906	0.261903	15.8164	910.785	RevPhase_positive
CE(19:2)	2606.44	3500.54	2753.77	1337.14	2461.43	1673.31	2879.35	3766.38	8272.83	4423.98	3232.4	3752.46	0.0571241	1	1	0.182132	1.14388	1.83689	0.877262	16.3891	680.634	RevPhase_positive
LPC(18:2)	423.391	484.386	406.222	597.114	533.252	716.699	386.026	349.557	268.933	272.578	528.306	460.133	0.0411888	1	1	0.149083	1.14302	0.716699	-0.48056	10.0521	520.341	NormPhase_positive
DG(26:0)	2.02539	1.93423	2.3345	4.20007	1.62503	2.09951	3.51343	2.95213	3.77636	3.12225	2.92842	3.64634	0.0540929	1	1	0.176377	1.14195	1.4023	0.487797	11.9115	502.446	RevPhase_positive
TG(55:7)	5.68694	4.26043	4.04733	3.94896	4.79286	4.44764	4.65001	5.55699	4.73933	4.87515	5.25314	5.27804	0.116925	1	1	0.299293	0.96817	1.11656	0.159057	15.6939	908.769	RevPhase_positive
Hex2Cer(d44:3)	11.3842	12.2534	14.4647	12.8957	12.8851	10.9113	10.2929	15.193	19.1652	14.5074	17.8472	21.6177	0.0587864	1	1	0.185634	1.13543	1.3186	0.399005	13.5667	996.732	RevPhase_positive
SM(d42:4)	5.7093	5.42382	3.41022	3.57969	3.85123	4.64448	3.53924	3.24618	3.03338	2.57405	4.30583	3.45289	0.0479723	1	1	0.161924	1.13512	0.757044	-0.40155	9.4272	809.653	NormPhase_positive
DG(42:3)	20.3848	22.3611	31.2948	33.8463	20.0028	41.0449	37.7358	34.6422	31.2848	35.2162	42.3207	53.6918	0.0449635	1	1	0.155882	1.13357	1.39043	0.475528	14.6055	720.65	RevPhase_positive
PC(44:9)	1.35653	1.15153	1.20862	1.18224	1.28023	1.40259	1.21274	1.63406	1.35385	1.4174	1.80297	1.46048	0.0554691	1	1	0.178837	1.13198	1.17143	0.228274	8.6422	884.617	NormPhase_positive
Cer(d31:2)	0.178417	0.204119	0.360502	0.145332	0.425973	0.463036	0.339767	0.493775	0.270582	0.65229	0.578236	0.983122	0.0628086	1	1	0.195386	1.13181	1.86666	0.900463	11.4836	494.456	RevPhase_positive
PC(39:7)	2.73263	2.34183	2.2268	1.90662	2.18878	2.89075	1.71317	2.31547	1.63484	2.10171	1.97962	2.04623	0.0482247	1	1	0.1623	1.12941	0.825274	-0.277055	8.7313	818.57	NormPhase_positive
PC(43:6)	0.363088	0.236708	0.267582	0.189787	0.266259	0.392697	0.165699	0.306947	0.116265	0.132016	0.123931	0.251182	0.0442973	1	1	0.154806	1.1293	0.638673	-0.646851	8.6675	876.648	NormPhase_positive
TG(55:8)	5.06795	2.8367	2.33974	2.76708	3.2728	3.01349	1.25054	3.37934	2.90329	3.30889	3.7182	3.60662	0.734712	1	1	0.865561	0.288967	0.941398	-0.0871235	15.572	906.753	RevPhase_positive
CE(20:1)	166.287	1204.73	357.005	247.443	289.412	136.85	3698.76	1988.72	14994.3	4217.46	2255.59	2596.9	0.0754909	1	1	0.225104	1.12673	12.3877	3.63083	16.7113	696.666	RevPhase_positive
Cer(d45:0)	0.754514	0.752521	1.34668	0.940746	0.56594	0.748367	0.504661	0.634577	0.885921	0.520028	0.451528	0.475443	0.0661536	1	1	0.204136	1.12648	0.679648	-0.557141	14.9264	694.707	RevPhase_positive
Cer(d39:1)	23.2374	21.8973	24.5359	24.66	25.9708	30.5085	18.8748	18.5828	18.5631	25.6484	18.9054	25.0865	0.0479022	1	1	0.161924	1.12587	0.833241	-0.263195	13.7481	608.598	RevPhase_positive
PC(37:5)	3.5129	3.06119	3.19646	2.69737	3.33828	3.82384	2.06755	3.27866	2.58496	2.87062	2.85934	2.83872	0.0448884	1	1	0.155882	1.12565	0.840541	-0.25061	8.8016	794.57	NormPhase_positive
TG(55:9)	1.02051	0.503651	0.293018	0.523558	0.50679	0.420183	0.472807	0.641109	0.379789	0.571452	0.544707	0.575428	0.902874	1	1	0.956197	0.265763	0.974777	-0.0368553	15.4263	904.738	RevPhase_positive
Cer(d36:1)	17.2281	17.4871	16.0078	24.2264	16.1044	16.7862	11.4361	13.329	19.9961	12.5892	11.158	14.9374	0.0525778	1	1	0.173068	1.12229	0.773793	-0.369981	13.0344	566.551	RevPhase_positive
PC(44:4)	2.21039	1.51846	1.90146	2.25572	1.94245	2.13723	1.49159	1.65682	1.35726	1.49836	1.96706	1.93629	0.0473102	1	1	0.161464	1.12186	0.827981	-0.27233	8.66	894.695	NormPhase_positive
Cer(d42:3)	75.6765	91.9278	93.383	95.0679	103.229	95.2947	71.4279	74.1584	79.375	91.9986	79.2855	89.7439	0.0461192	1	1	0.158932	1.12043	0.876321	-0.190468	13.7063	646.613	RevPhase_positive
TG(56:0)	3.1181	2.584	8.90421	4.59474	2.04516	3.15481	3.02813	2.93428	3.11425	2.3594	2.85815	3.13289	0.311032	1	1	0.544897	0.682777	0.714196	-0.485608	16.7305	936.896	RevPhase_positive
SM(d42:1)	790.969	573.818	633.038	640.938	667.294	639.707	526.859	625.159	509.053	562.465	609.277	628.145	0.0526271	1	1	0.173068	1.11729	0.877133	-0.189133	9.4449	815.699	NormPhase_positive
LPC(O-18:0)	0.863659	0.798541	0.795344	0.870713	0.801062	0.679904	0.57977	0.599525	0.682291	0.736652	0.691847	0.852726	0.0506157	1	1	0.167892	1.11662	0.861431	-0.215193	10.0521	510.393	NormPhase_positive
SM(d32:2)	0.069502	0.0826707	0.0549727	0.0567625	0.0630948	0.078269	0.101782	0.0828947	0.0503241	0.129781	0.124736	0.082045	0.0745326	1	1	0.223458	1.10727	1.41032	0.496025	9.6844	673.528	NormPhase_positive
CE(18:0)	39.3082	252.696	102.343	75.0465	89.8624	50.953	1216.53	520.253	4184.64	1083.82	566.298	559.965	0.0825973	1	1	0.237081	1.10681	13.3258	3.73615	16.6924	670.65	RevPhase_positive
PC(37:3)	2.32879	3.54827	2.82083	2.42161	2.74095	2.81865	2.72125	3.67571	3.21584	3.67372	3.1429	3.31066	0.0508869	1	1	0.168307	1.10325	1.18352	0.243087	8.8562	798.601	NormPhase_positive
PC(41:4)	0.623314	0.367385	0.524972	0.360182	0.437838	0.624795	0.250296	0.379711	0.244612	0.32261	0.428037	0.485831	0.0544742	1	1	0.177118	1.09946	0.71843	-0.477081	8.7135	852.647	NormPhase_positive
Cer(d44:2)	2.404	2.5599	3.6349	2.96977	2.40444	2.47095	1.71935	2.16056	2.3257	2.19639	2.01002	2.79913	0.0562615	1	1	0.180369	1.0984	0.803404	-0.315802	14.3712	676.66	RevPhase_positive
S1P(17:1)	91.8048	87.4224	91.057	97.296	100.17	86.6103	83.5361	93.3479	83.0735	87.8738	84.0353	86.7156	0.0549409	1	1	0.177632	1.09522	0.935461	-0.09625	5.6247	366.24	RevPhase_positive
SM(d43:1)	27.5426	19.8517	19.5911	18.6161	22.131	21.6029	13.6087	21.3181	15.9633	16.8842	19.3497	19.4412	0.0546297	1	1	0.177123	1.09452	0.823946	-0.279378	9.4271	829.715	NormPhase_positive
PS(41:1)	9.90365	11.2691	10.7493	9.9816	11.199	10.189	10.2625	5.60061	8.61635	8.6511	9.75857	10.3586	0.0703256	1	1	0.215853	1.08967	0.841308	-0.249295	8.8459	858.624	NormPhase_negative
BMP(34:3)	10.3793	11.2479	9.25624	10.6056	8.32192	8.50025	9.08403	7.82221	8.37784	8.4196	9.62828	7.00386	0.0588675	1	1	0.185634	1.08812	0.863227	-0.212188	7.9703	743.488	NormPhase_negative
LPC(24:6)	0.351986	0.825198	0.618703	1.02638	0.88129	1.15797	1.42186	1.06352	0.885507	0.81271	2.11601	1.57638	0.0636487	1	1	0.197465	1.08424	1.62006	0.696051	9.8737	596.371	NormPhase_positive
TG(56:1)	16.1538	40.3681	34.307	51.958	16.4046	15.3679	60.2932	24.3074	56.1334	39.2821	42.9756	41.4844	0.0990199	1	1	0.268802	0.970893	1.51511	0.59942	16.6031	934.88	RevPhase_positive
SM(t42:0)	3.89584	2.92562	3.43757	3.47601	3.50763	3.11129	3.34673	4.1315	3.19446	4.25084	4.12595	4.12349	0.0752824	1	1	0.225065	1.07432	1.1385	0.187132	9.5341	833.711	NormPhase_positive
SM(d42:2)	742.11	712.328	635.582	584.529	669.222	613.393	629.14	745.583	826.758	774.368	710.237	738.482	0.0586864	1	1	0.185634	1.07191	1.11812	0.16107	9.4449	813.685	NormPhase_positive
BMP(33:3)	0.203126	0.580418	0.491342	0.890376	0.727623	0.406606	0.326966	0.256271	0.498266	0.205444	0.280071	0.388137	0.0770213	1	1	0.225989	1.07	0.592563	-0.75496	8.0061	729.472	NormPhase_negative
PS(45:6)	3.97002	4.24292	3.49932	2.77842	4.63273	4.6755	3.71413	2.21015	3.43265	2.81718	2.95195	3.75681	0.0603295	1	1	0.189725	1.06994	0.793434	-0.333819	8.7029	904.608	NormPhase_negative
PC(31:2)	0.223239	0.319853	0.275312	0.628665	0.427457	0.318581	0.266048	0.198361	0.159056	0.284424	0.223704	0.264003	0.0770451	1	1	0.225989	1.06868	0.636355	-0.652095	9.0522	716.524	NormPhase_positive
CE(26:4)	23.4109	50.5918	120.289	54.0883	20.5793	18.6811	85.2976	69.2183	235.393	121.33	73.1216	74.745	0.0773585	1	1	0.225989	1.066	2.29142	1.19624	16.8378	774.713	RevPhase_positive
Cer(d44:0)	1.28531	1.75703	3.03612	2.14978	1.16127	1.59713	0.969937	1.34681	1.85583	1.03008	1.00051	1.14446	0.0919224	1	1	0.254946	1.06529	0.668779	-0.580399	14.7477	680.692	RevPhase_positive
CE(19:1)	646.25	1766.25	754.934	429.531	753.001	445.665	4145.4	2926.95	17883	4380.62	2583.75	2699.75	0.0975671	1	1	0.265484	1.06334	7.21897	2.85179	16.5675	682.65	RevPhase_positive
PC(37:1)	0.513465	0.717802	0.663656	0.446741	0.604286	0.587022	0.46912	0.806649	0.746084	0.729979	0.855852	0.799787	0.0638908	1	1	0.197684	1.06331	1.24753	0.319069	8.8918	802.632	NormPhase_positive
PE(40:5)	121.658	124.79	119.018	117.147	133.2	119.532	110.78	110.771	100.514	109.26	115.624	130.792	0.0771093	1	1	0.225989	1.06291	0.921663	-0.117689	6.8431	792.555	NormPhase_negative
PC(O-40:4)	2.79593	2.22044	2.51303	2.61283	2.48466	2.73031	2.07291	2.21409	2.28589	2.12183	2.67478	2.42622	0.0615821	1	1	0.192611	1.06195	0.898323	-0.154695	8.6955	824.654	NormPhase_positive
TG(O-54:3)	3.20616	5.21032	3.30421	3.9152	4.98895	2.90632	2.47605	2.44393	3.09135	3.36856	3.26206	3.39661	0.0737467	1	1	0.222205	1.06087	0.766582	-0.383489	16.424	888.838	RevPhase_positive
LPC(20:1)	8.14374	21.8831	15.3508	15.3546	13.9501	15.6069	16.9717	18.7679	21.5094	18.5468	18.5508	19.4858	0.0821497	1	1	0.236386	1.05901	1.26075	0.334286	9.9986	550.387	NormPhase_positive
LPE(19:0)	0.685303	0.994452	0.870646	1.01128	0.642818	0.43466	1.18909	1.05771	1.30405	0.706704	1.52565	0.781576	0.0714878	1	1	0.21848	1.05791	1.41508	0.500884	8.828	494.326	NormPhase_negative
TG(56:10)	23.8128	8.98303	5.01302	8.69875	7.48286	6.41067	12.6929	11.5194	10.092	9.95469	12.8317	11.3559	0.657603	1	1	0.806931	0.327004	1.1332	0.180404	15.4067	916.738	RevPhase_positive
TG(56:11)	2.27177	0.591901	0.332864	0.632351	0.601957	0.483913	0.939823	0.807305	0.474018	0.669732	0.963787	0.786744	0.885802	1	1	0.945766	0.21512	0.944382	-0.0825575	15.2837	914.723	RevPhase_positive
LPC(24:0)	2.58995	2.4726	2.46452	2.80031	2.7003	2.69404	1.86588	2.39283	2.23337	2.0931	2.75303	2.58744	0.0779304	1	1	0.22651	1.05331	0.885759	-0.175015	9.8914	608.465	NormPhase_positive
BMP(35:1)	0.162884	0.200525	0.165607	0.174931	0.142476	0.153513	0.167785	0.08463	0.143191	0.116358	0.16078	0.142462	0.0715612	1	1	0.21848	1.05127	0.815257	-0.294673	7.9525	761.534	NormPhase_negative
DG(33:1)	49.1859	81.887	69.1394	73.4066	41.499	53.5914	87.4533	62.9435	104.336	78.8553	60.026	89.7455	0.0701411	1	1	0.215853	1.04751	1.31095	0.390612	13.4255	598.541	RevPhase_positive
TG(O-62:8)	0.305235	0.358513	0.206396	0.319999	0.388075	0.247135	0.198499	0.225042	0.230349	0.193419	0.273854	0.301118	0.0724063	1	1	0.219315	1.04695	0.779182	-0.359968	16.5497	990.884	RevPhase_positive
TG(56:2)	79.8565	225.467	125.046	260.738	93.6153	79.9166	446.537	216.69	551.427	339.306	324.431	316.601	0.00406269	1	1	0.0239803	1.48457	2.53862	1.34405	16.4515	932.864	RevPhase_positive
TG(56:3)	208.462	492.031	263.999	500.189	231.376	203.091	1247.73	886.269	1740.32	1098.21	950.292	1007.87	0.000568954	0.589437	0.654867	0.0056454	1.69473	3.64937	1.86765	16.3	930.848	RevPhase_positive
TG(56:4)	210.169	338.01	219.903	353.794	234.37	213.064	607.775	536.205	663.957	574.659	564.011	577.084	4.38043e-06	0.00499369	0.00504187	0.000420156	1.8266	2.24537	1.16696	16.175	928.832	RevPhase_positive
TG(56:5) _RT_16.032	191.454	147.237	150.383	166.552	196.372	179.87	251.515	287.78	219.758	249.505	266.776	289.066	8.89191e-05	0.0963883	0.102346	0.00149588	1.73872	1.51609	0.600351	16.0322	926.816	RevPhase_positive
DG(34:2)	9860.09	13614.1	8722.54	13548.8	7221.33	8841.81	15845.9	9846.91	17334.1	12420.9	11481.7	13941.4	0.0719886	1	1	0.218625	1.03634	1.30841	0.387811	13.3373	610.541	RevPhase_positive
PE(32:0)	6.15329	6.83208	5.59845	6.10486	6.28017	5.38219	5.8936	3.73965	5.14256	5.66653	5.93585	5.17847	0.0759925	1	1	0.225431	1.03229	0.868109	-0.204052	7.3978	690.508	NormPhase_negative
CE(24:3)	66.4007	106.078	200.33	80.7649	50.8527	49.717	355.951	303.966	1908.34	415.531	267.164	343.206	0.111822	1	1	0.289881	1.02851	6.48597	2.69732	16.8	748.697	RevPhase_positive
SM(t39:0)	0.0985745	0.0482016	0.0852936	0.0543833	0.0836189	0.0460218	0.0603462	0.116413	0.0843397	0.0883686	0.114699	0.101931	0.0758386	1	1	0.225431	1.02704	1.3605	0.44414	9.6054	791.664	NormPhase_positive
DG(43:1)	0.70437	1.33351	3.72702	1.19704	0.774616	2.31068	2.45368	2.56596	2.4265	2.50692	2.70054	3.22306	0.0967155	1	1	0.265484	1.02069	1.5802	0.660109	15.1934	738.697	RevPhase_positive
TG(56:5) _RT_16.63	4.24456	2.57831	2.91477	2.34045	2.66357	2.1724	17.903	7.1942	32.28	14.1125	17.5806	20.9974	0.00579805	1	1	0.0323959	1.57465	6.50747	2.7021	16.6303	926.818	RevPhase_positive
DG(44:11)	20.2808	18.9428	35.6253	16.6458	22.7486	16.4961	29.4855	23.6961	25.8584	24.5562	33.3699	38.117	0.0771989	1	1	0.225989	1.01985	1.33918	0.421346	13.315	732.556	RevPhase_positive
PC(39:5)	3.11716	3.45157	3.00283	2.5556	3.15255	3.11151	2.57341	4.68884	3.73554	3.89152	3.54144	3.56902	0.0885289	1	1	0.249136	1.01981	1.19621	0.258472	8.7492	822.601	NormPhase_positive
BMP(38:3)	3.414	4.5891	3.30568	3.15333	4.22854	3.59175	3.13332	1.82767	2.40176	3.22796	2.96032	4.12845	0.0834373	1	1	0.238304	1.01918	0.793429	-0.333828	7.881	799.55	NormPhase_negative
PC(46:9)	0.177003	0.0948797	0.0699977	0.199164	0.0980978	0.142665	0.157296	0.170861	0.195126	0.128949	0.2315	0.201487	0.0788739	1	1	0.228675	1.01855	1.38809	0.473101	8.6072	912.648	NormPhase_positive
PC(O-34:2)	1.02139	0.872611	0.911373	0.961549	1.03023	0.94458	0.742471	0.763512	0.874263	0.798821	0.982598	0.984267	0.0847951	1	1	0.240985	1.01652	0.896233	-0.158054	8.9083	744.591	NormPhase_positive
PC(33:1)	11.6354	16.4254	15.08	15.3531	14.789	11.6887	14.1339	17.8998	15.2594	15.9818	16.0762	17.49	0.0797384	1	1	0.2306	1.01532	1.13969	0.188639	8.9988	746.57	NormPhase_positive
BMP(33:2)	0.172482	0.158118	0.098948	0.139046	0.114803	0.133339	0.119104	0.102258	0.0810981	0.133596	0.0793578	0.130996	0.0838998	1	1	0.239031	1.01316	0.791454	-0.337422	8.0061	731.488	NormPhase_negative
BMP(35:3)	0.417929	0.642891	0.499334	0.50273	0.487381	0.445284	0.488376	0.343488	0.372939	0.310648	0.546216	0.358101	0.0813847	1	1	0.234771	1.01287	0.807788	-0.307952	7.9524	757.503	NormPhase_negative
TG(56:6)	211.348	155.97	167.011	177.499	214.534	193.466	213.189	265.429	170.739	216.055	243.952	251.497	0.0427137	1	1	0.151272	1.19399	1.21524	0.281242	15.9343	924.8	RevPhase_positive
DG(37:0)	4.05665	4.33962	6.80711	4.61613	1.97621	4.53224	5.59951	5.13062	5.8888	5.82546	5.21664	6.28252	0.10173	1	1	0.272612	1.00814	1.28926	0.366542	14.4751	656.619	RevPhase_positive
SM(d42:5)	1.04993	1.34273	1.09801	0.614737	0.927689	1.23129	1.26466	1.50463	2.20819	1.07795	1.30715	1.1354	0.0970022	1	1	0.265484	1.00735	1.35655	0.439946	9.4271	807.637	NormPhase_positive
PG(40:8)	0.862518	0.790734	0.626901	0.710239	0.830756	0.724226	0.618464	0.465245	0.535847	0.758794	0.667495	0.801535	0.100668	1	1	0.271356	1.00532	0.846438	-0.240523	8.2028	817.504	NormPhase_negative
TG(O-59:5)	0.100557	0.067516	0.0828687	0.0957634	0.0823941	0.0887752	0.0372681	0.0817175	0.0479009	0.0541743	0.0954445	0.0798986	0.091542	1	1	0.25484	1.00387	0.765444	-0.385631	16.639	954.885	RevPhase_positive
PC(31:0)	14.8775	13.8451	12.2633	12.142	13.539	15.6392	9.5028	12.8794	11.0116	12.0548	14.1771	12.676	0.0858355	1	1	0.243341	0.99821	0.878449	-0.18697	9.0698	720.554	NormPhase_positive
TG(O-64:5)	0.0499482	0.0504488	0.0340718	0.0523513	0.036854	0.0361449	0.0417244	0.0255016	0.0326188	0.0274851	0.0347442	0.04437	0.083034	1	1	0.237742	0.997203	0.794569	-0.331756	16.9828	1024.96	RevPhase_positive
PS(45:5)	2.19605	2.71615	2.1836	1.78083	2.15494	2.12101	1.63965	2.22985	2.11083	1.73238	2.01624	1.62107	0.0944778	1	1	0.261404	0.991481	0.86295	-0.21265	8.703	906.624	NormPhase_negative
SM(t40:0)	2.42863	1.7179	1.88006	2.08105	2.00245	1.68647	1.85301	2.61817	1.9949	2.49859	2.32655	2.31009	0.0960351	1	1	0.265075	0.989895	1.15299	0.205381	9.5704	805.68	NormPhase_positive
DG(O-42:5)	1.0467	1.77248	1.62649	1.51904	1.51434	1.46491	1.62587	1.70904	2.65565	1.71854	1.38195	2.45353	0.100093	1	1	0.27044	0.989363	1.29077	0.368231	14.6019	702.64	RevPhase_positive
PA(38:5)	7.78662	4.70689	4.77524	3.21381	7.00025	6.2328	4.15177	4.66259	3.53771	4.79194	2.94607	5.11601	0.106059	1	1	0.28063	0.987698	0.747608	-0.419645	7.9703	721.482	NormPhase_negative
TG(56:7)	309.737	194.224	199.023	219.871	273.043	236.232	268.606	315.086	237.362	261.943	294.379	293.745	0.101182	1	1	0.272105	1.0124	1.16688	0.222653	15.8185	922.785	RevPhase_positive
TG(O-55:0)	0.0700832	0.131189	0.0680224	0.0551223	0.0900013	0.0463355	0.0275852	0.0208846	0.0345426	0.0644784	0.0645216	0.0737994	0.0916627	1	1	0.25484	0.983473	0.620314	-0.688928	16.8892	908.901	RevPhase_positive
DG(34:3)	2785.22	4719.81	2530.2	3977.22	1991.74	2737.55	5341.27	3141.2	4308.9	3389.12	4365.09	4127.17	0.0907319	1	1	0.253477	0.982613	1.31646	0.396664	13.0059	608.525	RevPhase_positive
BMP(35:2)	1.05576	1.32177	0.826891	0.788233	1.18036	1.08737	0.929599	0.445635	0.695839	0.786258	0.809623	1.1694	0.0966185	1	1	0.265484	0.977619	0.772534	-0.372329	7.9524	759.519	NormPhase_negative
SM(d34:0)	34.5782	29.2728	26.8381	31.1907	26.6614	25.8878	23.657	26.0697	28.2985	25.3579	27.6931	26.3046	0.102482	1	1	0.273681	0.975836	0.902263	-0.14838	9.534	705.591	NormPhase_positive
TG(O-57:5)	0.0175103	0.0911285	0.00744955	0.013563	0.0437868	0.0110209	1.06957e-05	0.00933701	1.08845e-05	0.00944106	0.00886683	0.00723633	0.117972	1	1	0.299293	0.975244	0.189217	-2.40189	16.6968	926.85	RevPhase_positive
BMP(34:1)	4.03086	4.25571	3.11598	4.02459	3.68846	2.95677	2.87665	2.17918	2.61569	3.90171	2.94219	3.75323	0.0995276	1	1	0.269544	0.974628	0.82767	-0.272872	7.9524	747.519	NormPhase_negative
TG(56:8)	342.211	164.553	175.408	185.599	228.394	211.826	216.632	269.638	202.897	220.435	241.826	256.628	0.579803	1	1	0.746961	0.437407	1.0765	0.106354	15.6808	920.769	RevPhase_positive
PE(42:7)	54.022	65.677	53.4152	46.0661	70.105	64.8688	50.0018	50.731	45.2712	44.6916	51.6389	61.9908	0.101845	1	1	0.272612	0.968598	0.859302	-0.218763	6.7587	816.556	NormPhase_negative
CL(70:6)	69.8977	54.3242	34.8734	32.3532	72.9847	57.4766	9.06966	1.26823e-05	1.11731e-05	65.3493	1.19564e-05	77.5001	0.124965	1	1	0.312684	0.968433	0.471931	-1.08335	7.8451	1423.97	NormPhase_negative
TG(56:9)	148.046	72.4449	58.1039	73.4645	76.3911	68.0958	97.5051	106.173	89.2773	90.8266	108.153	103.721	0.276707	1	1	0.512866	0.715125	1.1996	0.262551	15.5333	918.754	RevPhase_positive
PA(38:3)	2.3539	2.08678	1.16458	0.776894	1.7798	1.19756	0.994724	0.758667	0.514785	1.49602	0.646485	1.63713	0.109866	1	1	0.286604	0.965056	0.646168	-0.630019	8.0061	725.513	NormPhase_negative
TG(57:0)	1.83337	1.46167	5.85741	2.44753	1.04301	1.91366	1.19317	1.60297	1.93116	1.15864	1.26708	1.43605	0.224187	1	1	0.463266	0.807756	0.590044	-0.761106	16.8	950.911	RevPhase_positive
LPC(O-20:0)	0.375811	0.479689	0.437795	0.308815	0.317158	0.272799	0.260453	0.178131	0.307086	0.350139	0.298782	0.337441	0.0975293	1	1	0.265484	0.964612	0.790136	-0.339827	9.9984	538.424	NormPhase_positive
TG(57:1)	3.52913	5.96855	11.8682	6.73501	2.58718	3.48196	5.49718	3.39275	4.10109	4.44539	4.90146	4.9561	0.455964	1	1	0.655513	0.516165	0.798769	-0.32415	16.6753	948.896	RevPhase_positive
DG(37:6)	8.32206	9.03824	4.86353	5.1776	5.4478	6.60738	8.3815	6.24319	7.58263	8.51086	9.30839	8.38761	0.10969	1	1	0.286604	0.961534	1.22702	0.295163	13.0719	644.525	RevPhase_positive
PI(42:5)	0.673385	0.503296	0.527648	0.571856	0.632148	0.951202	0.407465	0.40631	0.529415	0.616129	0.542967	0.538251	0.109016	1	1	0.286604	0.959672	0.787799	-0.344101	8.8459	939.598	NormPhase_negative
LPC(16:1)	43.5434	92.1978	62.4261	85.4999	73.6273	90.6912	104.728	81.4941	90.1401	69.8749	120.262	97.9087	0.0973818	1	1	0.265484	0.958978	1.25988	0.333286	10.1412	494.325	NormPhase_positive
TG(57:10)	0.867794	0.327195	0.230246	0.307928	0.395973	0.340736	0.376897	0.438587	0.4305	0.405449	0.632525	0.564576	0.557717	1	1	0.732611	0.431918	1.15331	0.205783	15.5044	930.755	RevPhase_positive
DG(26:1)	1.77005	2.75984	1.39784	6.40656	1.76901	1.08824	5.07004	3.20021	4.82637	3.65121	5.22204	3.05863	0.11006	1	1	0.286604	0.958679	1.64753	0.720305	11.4835	500.43	RevPhase_positive
TG(57:11)	0.155916	0.0410525	0.014768	0.0342245	0.0364165	0.023772	0.0757291	0.0874745	0.0703282	0.0653081	0.0532841	0.0489364	0.50253	1	1	0.69677	0.436952	1.31002	0.389585	15.3957	928.739	RevPhase_positive
Cer(d43:1)	195.113	213.242	213.931	212.747	208.357	210.036	187.069	202.718	199.066	201.726	179.315	217.048	0.108833	1	1	0.286604	0.953647	0.946957	-0.0786291	14.515	664.661	RevPhase_positive
TG(57:2)	5.39299	10.4394	10.0072	14.2836	4.57562	4.74797	19.1878	12.7094	21.5266	18.8576	17.4836	17.6909	0.000895385	0.911502	1	0.00769095	1.60104	2.17316	1.1198	16.5318	946.88	RevPhase_positive
PC(41:6)	7.58871	5.67737	5.66705	4.875	6.16468	6.85874	4.33709	5.84159	4.54701	5.67754	5.56956	5.80907	0.113783	1	1	0.293642	0.952504	0.862898	-0.212738	8.7135	848.616	NormPhase_positive
TG(O-57:3)	0.12057	0.269745	0.111052	0.0963581	0.206165	0.0862988	1.38004e-05	0.0812978	1.28826e-05	0.164878	0.108715	0.10677	0.10576	1	1	0.280483	0.951198	0.518641	-0.947192	16.6747	930.885	RevPhase_positive
TG(O-53:1)	0.381167	1.05259	0.475853	0.328391	0.572168	0.274672	0.215674	0.184893	0.228458	0.405581	0.382536	0.339872	0.119703	1	1	0.301483	0.950908	0.569564	-0.812071	16.6032	878.853	RevPhase_positive
PI(34:4)	0.329608	0.28591	0.168808	0.465001	0.223417	0.327628	0.530335	0.621212	0.481425	0.195385	0.532769	0.286027	0.110022	1	1	0.286604	0.950439	1.47034	0.556147	9.0064	829.489	NormPhase_negative
SM(t36:2)	0.155362	0.0455785	0.0727534	0.082738	0.0888235	0.0533973	0.0252804	0.0716762	0.0761707	0.0442879	0.0295391	0.0555159	0.110984	1	1	0.288358	0.947497	0.606574	-0.721243	9.7484	745.586	NormPhase_positive
PE(O-32:1)	0.829108	1.10235	0.495751	0.700409	1.10746	0.916206	0.409902	0.483902	0.505919	0.931359	0.393794	0.942297	0.113475	1	1	0.293505	0.946982	0.711895	-0.490264	7.3442	674.514	NormPhase_negative
PS(38:4)	1173.64	1178.23	1001.63	1022.44	1062.18	1104.88	969.874	1105.3	969.776	953.241	987.606	1106.75	0.105505	1	1	0.280454	0.944519	0.931155	-0.102907	8.8459	810.53	NormPhase_negative
DG(O-40:5)	2.943	3.52917	6.25685	3.68978	3.56382	4.08511	2.17935	2.84101	1.54124	3.06831	3.40845	4.36985	0.104645	1	1	0.27881	0.943463	0.723301	-0.467332	14.1762	674.609	RevPhase_positive
BMP(38:2)	2.51543	3.56984	2.39466	2.17852	3.45236	2.87497	2.30096	1.1219	1.72877	2.52137	1.86295	3.37747	0.117392	1	1	0.299293	0.939125	0.76025	-0.395455	7.8988	801.566	NormPhase_negative
TG(57:3)	6.45736	12.3803	6.77767	15.5143	5.64424	5.75646	27.5535	24.4443	35.211	28.4422	23.4102	26.0032	1.54052e-05	0.0172538	0.0177314	0.000547393	1.77332	3.14227	1.65181	16.3882	944.863	RevPhase_positive
SM(d30:0)	0.0489157	0.0606649	0.0376983	0.0565667	0.0593684	0.0424331	0.0657658	0.0492306	0.0570387	0.0848484	0.0643391	0.0522279	0.116143	1	1	0.298395	0.938717	1.22184	0.289051	9.6277	649.528	NormPhase_positive
TG(57:4)	5.16103	5.7644	4.27044	7.24188	4.40612	4.73406	9.06935	9.04875	9.51056	10.1843	10.9336	11.3619	1.49475e-05	0.0167861	0.0172046	0.000547393	1.78163	1.9035	0.928653	16.2629	942.847	RevPhase_positive
BMP(32:2)	1.54459	1.48511	1.19332	1.20257	1.27572	1.05397	1.06878	0.626278	0.870534	1.63904	0.876416	1.01552	0.121612	1	1	0.305622	0.933928	0.786119	-0.34718	8.024	717.472	NormPhase_negative
Hex2Cer(d42:0)	12.7452	17.6577	31.1733	22.1765	26.382	15.5814	22.9748	24.2506	26.7234	26.2171	25.8065	34.0437	0.117737	1	1	0.299293	0.930592	1.27284	0.348046	13.5695	974.75	RevPhase_positive
PI(42:6)	0.598397	0.463205	0.49666	0.375475	0.549835	0.600112	0.476687	0.305975	0.504832	0.494623	0.431546	0.361901	0.110033	1	1	0.286604	0.929177	0.835224	-0.259766	8.8459	937.582	NormPhase_negative
BMP(37:2)	0.51008	0.686858	0.551996	0.501477	0.585212	0.563859	0.52481	0.357299	0.435473	0.384728	0.586763	0.589689	0.115853	1	1	0.298314	0.926739	0.846823	-0.239867	7.9167	787.55	NormPhase_negative
TG(57:5)	4.64538	3.53908	3.16139	3.79059	3.78977	3.74645	4.29099	5.1058	4.12689	4.79864	5.23695	5.29707	0.0047074	1	1	0.0268229	1.47181	1.27274	0.347935	16.1697	940.831	RevPhase_positive
TG(57:6)	3.06655	1.67035	2.12684	1.35606	2.63752	2.56483	2.16844	3.25326	1.79302	2.76414	2.62975	2.8035	0.348358	1	1	0.568775	0.656415	1.14826	0.199449	16.0207	938.816	RevPhase_positive
Cer(d42:2)	597.807	577.067	610.418	682.514	671.874	577.4	487.523	461.479	567.984	613.736	515.271	676.195	0.124295	1	1	0.311685	0.920379	0.893762	-0.162037	13.9962	648.629	RevPhase_positive
PI(38:2)	7.12288	7.89394	4.07172	4.94548	9.04194	6.23266	6.64494	0.65158	0.690479	8.17722	2.18879	5.93796	0.142351	1	1	0.343492	0.920299	0.617955	-0.694426	8.9172	889.581	NormPhase_negative
PG(36:1)	12.3717	14.1229	9.39672	13.6565	11.3961	8.64548	7.50891	7.94699	8.97778	12.8106	9.65864	10.3532	0.118053	1	1	0.299293	0.916287	0.82277	-0.281438	8.2924	775.55	NormPhase_negative
BMP(34:2)	24.4858	26.0123	17.6777	19.5267	23.6865	19.4514	18.2665	9.91315	13.6672	23.7628	13.5814	24.367	0.13986	1	1	0.338902	0.915572	0.791483	-0.337369	7.9703	745.503	NormPhase_negative
TG(57:7)	2.16734	0.571942	1.5176	1.4412	2.23746	2.03241	1.91628	2.93794	1.99967	2.40567	2.53929	1.93154	0.0729335	1	1	0.220332	1.05504	1.37745	0.462004	15.8995	936.801	RevPhase_positive
TG(57:8)	2.40582	1.47088	1.47394	1.19853	2.02783	1.91179	2.35297	3.01754	2.67793	2.64273	2.80674	2.47911	0.00244087	1	1	0.0160915	1.56874	1.52325	0.607151	15.7751	934.785	RevPhase_positive
PC(30:1)	6.14772	9.89906	7.5842	8.45811	7.07903	7.62841	8.1761	5.32674	4.69403	6.60143	7.94268	6.17135	0.119144	1	1	0.301395	0.908936	0.831522	-0.266174	9.0701	704.523	NormPhase_positive
PS(39:2)	265.138	289.645	236.746	225.014	250.916	261.476	264.011	160.605	201.203	245.296	211.459	259.86	0.137646	1	1	0.33573	0.901986	0.878019	-0.187675	8.8679	828.577	NormPhase_negative
SM(d42:6)	0.215438	0.613434	0.221664	0.100173	0.186977	0.201174	0.290853	0.542759	0.566423	0.386135	0.444992	0.221939	0.132338	1	1	0.326168	0.901362	1.5941	0.672745	9.4092	805.622	NormPhase_positive
PC(38:5)	521.726	599.487	552.501	494.977	417.486	509.654	522.763	611.755	615.196	576.177	496.696	589.501	0.129815	1	1	0.322021	0.899857	1.10216	0.140329	8.767	808.584	NormPhase_positive
DG(44:4) _RT_14.927	1.97081	0.673214	0.894502	1.73684	1.39516	1.91742	0.866604	0.984295	0.257804	0.727007	1.29374	1.64376	0.144072	1	1	0.345844	0.894167	0.672247	-0.572937	14.9271	746.666	RevPhase_positive
BMP(36:1)	1.45006	1.48406	1.22679	1.52431	1.4672	1.12572	1.02546	0.871007	0.970124	1.2837	1.22998	1.63738	0.148039	1	1	0.351334	0.892796	0.847734	-0.238317	7.9524	775.55	NormPhase_negative
DG(35:0)	6.30982	5.78238	8.98039	9.10526	4.57863	6.17281	7.45208	7.19323	9.33847	7.53276	8.70346	8.78812	0.146699	1	1	0.349587	0.892316	1.19739	0.259888	14.1405	628.588	RevPhase_positive
SPH(20:1)	0.261197	0.281408	0.506567	0.28303	0.25297	0.317542	0.315399	0.182172	0.239487	0.278264	0.208421	0.252072	0.144528	1	1	0.345844	0.891871	0.775637	-0.366546	7.3625	328.321	RevPhase_positive
PC(32:1)	372.081	427.085	434.466	465.779	381.998	392.916	445.252	344.007	288.154	345.391	393.741	392.603	0.131797	1	1	0.325532	0.891854	0.892829	-0.163544	9.0166	732.554	NormPhase_positive
BMP(40:3)	0.0634183	0.103424	0.083389	0.134564	0.112441	0.0871921	0.0614547	0.0589955	0.0812256	0.0799964	0.0933083	0.0918698	0.134795	1	1	0.331298	0.89142	0.798815	-0.324066	7.8451	827.582	NormPhase_negative
TG(O-53:0)	0.141773	0.278041	0.132113	0.100682	0.212514	0.090173	0.0480055	0.0509088	0.0677928	0.137234	0.150867	0.146892	0.134995	1	1	0.331298	0.889927	0.629858	-0.666902	16.7293	880.87	RevPhase_positive
TG(57:9)	1.88392	1.04697	1.04032	0.683245	1.31423	1.37829	1.30317	2.23782	1.19523	1.71536	1.94716	1.66777	0.0770131	1	1	0.225989	1.04602	1.37016	0.45434	15.6402	932.769	RevPhase_positive
SM(d36:1)	130.301	77.1342	67.9578	101.873	68.4745	71.0715	53.1605	71.2223	85.1182	61.2579	72.0134	63.5201	0.144514	1	1	0.345844	0.888029	0.786151	-0.347122	9.5876	731.606	NormPhase_positive
TG(58:0)	1.29804	0.969581	4.20662	1.96278	0.740015	1.43566	1.20529	1.36106	1.43918	1.00477	1.13283	1.2436	0.347774	1	1	0.568775	0.644498	0.696029	-0.52278	16.8885	964.927	RevPhase_positive
Cer(d46:0)	1.75485	2.04903	4.26995	2.31904	1.60473	1.85954	1.25196	1.64653	2.5449	1.46639	1.51523	1.48599	0.183319	1	1	0.406553	0.880559	0.715227	-0.483528	15.0514	708.723	RevPhase_positive
Cer(d41:2)	45.6985	51.0024	51.3856	45.4933	55.9106	54.6329	32.7551	42.331	43.389	53.0223	39.7473	55.3338	0.148043	1	1	0.351334	0.880538	0.876547	-0.190096	13.8042	634.614	RevPhase_positive
TG(58:1)	6.91383	13.996	18.0257	18.7956	6.21321	6.33201	22.3661	10.3796	18.7415	14.0182	17.221	17.3039	0.127835	1	1	0.317792	0.91216	1.42338	0.509326	16.7487	962.911	RevPhase_positive
TG(58:10)	72.1778	25.4767	29.7295	28.3586	40.4422	41.3689	49.2718	85.0755	41.3939	54.2374	67.2597	70.6036	0.0474152	1	1	0.161464	1.14482	1.54846	0.630833	15.6086	944.769	RevPhase_positive
TG(O-54:0)	0.35663	0.548948	0.316075	0.264373	0.449346	0.216251	0.175015	0.130314	0.228959	0.29454	0.373624	0.333628	0.137675	1	1	0.33573	0.878152	0.713917	-0.486171	16.8352	894.886	RevPhase_positive
TG(58:11)	30.3545	9.96902	7.49458	10.0805	11.6237	10.4748	13.6256	17.3357	11.2626	13.1818	18.5002	16.0181	0.664221	1	1	0.811591	0.354215	1.12409	0.168755	15.481	942.754	RevPhase_positive
PC(34:0)	8.24656	9.93556	8.72183	6.91955	7.68085	9.28074	8.61467	10.5438	8.42351	10.5664	9.83367	8.65399	0.137328	1	1	0.33573	0.875825	1.11521	0.157316	9.0167	762.6	NormPhase_positive
TG(O-64:6)	0.0945649	0.108531	0.0475735	0.112344	0.0737854	0.0673899	0.0711043	0.0727774	0.0756247	0.0575595	0.0625334	0.0604289	0.160391	1	1	0.37145	0.874053	0.79341	-0.333862	16.8717	1022.95	RevPhase_positive
Cer(d38:0)	1.82362	2.89374	2.51664	3.72751	2.3565	3.10877	2.55406	2.35101	2.49737	1.82879	2.4037	2.12932	0.17327	1	1	0.394623	0.867845	0.837915	-0.255124	13.659	596.598	RevPhase_positive
TG(58:12)	3.75366	1.06281	0.647434	0.968473	1.05274	0.756007	1.78776	1.76763	1.46181	1.38156	1.84234	1.56492	0.61424	1	1	0.776059	0.358366	1.18989	0.250826	15.373	940.738	RevPhase_positive
TG(58:2)	20.6836	47.0342	33.7235	63.9524	21.581	18.1652	142.606	70.4196	156.102	111.598	101.838	105.33	0.000530795	0.552027	0.610945	0.00545487	1.66241	3.35329	1.74558	16.6211	960.895	RevPhase_positive
PS(38:2)	7.13845	7.4389	6.62363	7.07646	6.97695	6.73461	6.28535	7.30361	5.59355	5.83524	6.74238	7.2441	0.161952	1	1	0.374311	0.863604	0.928915	-0.106381	8.8815	814.561	NormPhase_negative
Cer(d39:2)	2.44857	3.68845	3.75082	3.28117	3.90977	3.50725	2.21957	3.37764	2.48355	3.39542	1.67629	3.70564	0.148355	1	1	0.351351	0.860027	0.818911	-0.288222	13.3594	606.582	RevPhase_positive
PA(26:0)	7.4618	7.4165	6.37033	7.34979	6.84423	7.28373	7.93737	7.41238	7.74343	6.75112	7.45019	7.77213	0.144113	1	1	0.345844	0.858025	1.05477	0.0769319	8.3817	563.372	NormPhase_negative
TG(58:3)	35.8982	81.0756	49.2082	101.452	41.3296	36.4829	287.243	177.818	398.971	258.448	215.262	231.232	0.000753351	0.773691	0.867107	0.00693686	1.70196	4.54188	2.18329	16.4781	958.879	RevPhase_positive
PC(46:6)	1.01828	0.811465	0.910011	1.13288	0.901009	1.00927	0.795916	0.937017	0.71893	0.793653	0.966578	0.972978	0.149336	1	1	0.352948	0.856892	0.896621	-0.15743	8.6244	918.695	NormPhase_positive
SM(d38:3)	0.181626	0.282614	0.0737459	0.100807	0.085236	0.104646	0.144299	0.242385	0.283854	0.166799	0.189905	0.168779	0.154944	1	1	0.364704	0.85556	1.44329	0.529364	9.534	755.607	NormPhase_positive
PI(36:2)	90.7732	69.5543	114.896	156.416	63.0062	69.9359	143.809	168.356	141.25	93.792	191.649	54.5042	0.16427	1	1	0.378581	0.849351	1.40522	0.490794	8.9529	861.551	NormPhase_negative
PC(41:8)	0.312868	0.543689	0.403947	0.304062	0.428087	0.341752	0.149235	0.469381	0.33384	0.334681	0.301734	0.208884	0.159151	1	1	0.36932	0.848835	0.770112	-0.376859	8.6957	844.586	NormPhase_positive
TG(58:4)	41.043	67.5325	44.7034	91.1336	43.1023	41.0763	176.7	145.642	173.322	160.267	149.224	172.203	2.69801e-06	0.00308922	0.00310541	0.000407314	1.83929	2.97439	1.57259	16.3525	956.863	RevPhase_positive
PS(45:7)	1.27043	1.43125	1.10285	1.78241	1.39547	2.3361	1.92619	1.03981	1.36307	0.800347	1.01041	0.887842	0.155894	1	1	0.364775	0.847221	0.754164	-0.407051	8.6887	902.593	NormPhase_negative
MLCL(54:6)	91.5801	80.415	85.7623	106.607	51.6965	59.7815	124.84	100.857	85.746	71.9811	137.523	80.5994	0.15363	1	1	0.362353	0.845456	1.26417	0.33819	8.5603	1185.74	NormPhase_negative
PC(O-42:8)	0.482201	0.419375	0.45413	0.44775	0.501613	0.530333	0.470964	0.482393	0.450202	0.528174	0.588262	0.540436	0.19135	1	1	0.420314	0.845067	1.07936	0.110182	8.66	844.621	NormPhase_positive
SM(t43:0)	0.34238	0.318283	0.351977	0.254164	0.408145	0.362361	0.336496	0.412554	0.352412	0.445352	0.316877	0.443428	0.178957	1	1	0.403091	0.842024	1.13243	0.179428	9.534	847.727	NormPhase_positive
TG(58:5)	52.6713	52.7316	43.5712	65.4223	51.5952	48.0456	104.727	82.7952	101.162	103.156	112.584	113.47	8.34217e-06	0.00945168	0.00960184	0.00050536	1.8186	1.96758	0.976422	16.2337	954.847	RevPhase_positive
CL(76:11)	25.416	24.368	10.5886	13.297	23.582	22.1933	12.3254	9.9364	8.90924	20.8	8.0776	25.894	0.18796	1	1	0.414448	0.838324	0.719517	-0.4749	7.6123	1497.98	NormPhase_negative
PA(38:4)	18.1478	14.0731	11.0776	10.3887	16.4831	15.5677	9.28136	13.2357	10.5313	13.7706	10.3438	15.0496	0.181815	1	1	0.406348	0.837974	0.842243	-0.247692	7.9703	723.498	NormPhase_negative
BMP(38:4)	9.71858	12.2995	8.87897	9.10514	11.1556	10.0263	8.48886	5.50875	6.72861	9.21554	9.65432	12.0915	0.183026	1	1	0.406553	0.836613	0.844788	-0.243339	7.863	797.535	NormPhase_negative
LPC(O-20:1)	0.0808468	0.0754029	0.0292845	0.0586365	0.0615853	0.0761204	0.0591538	0.0808897	0.10541	0.0958331	0.0772498	0.0621232	0.156242	1	1	0.364775	0.835479	1.25868	0.33191	9.9623	536.408	NormPhase_positive
TG(58:6)	65.6753	49.9851	48.8981	59.018	64.747	57.287	67.2127	74.1172	42.8284	59.5492	76.5093	74.2336	0.212056	1	1	0.44621	0.840059	1.14131	0.190697	16.1356	952.832	RevPhase_positive
DG(42:8)	79.9598	76.7241	77.1152	74.0822	58.4953	79.8319	84.6676	99.6166	55.0288	81.1701	85.4029	125.188	0.205016	1	1	0.439429	0.832474	1.19019	0.251195	13.4664	710.572	RevPhase_positive
PC(35:4)	2.38707	1.39062	1.52457	1.29476	1.79407	1.86943	1.11451	1.72741	1.60167	1.51878	1.30381	1.26918	0.165767	1	1	0.380076	0.832379	0.831863	-0.265583	8.8921	768.554	NormPhase_positive
PS(26:0)	5.92808	6.32099	5.77564	5.60054	6.04566	5.83286	5.79554	5.46213	5.20215	6.2194	5.5052	5.79979	0.184425	1	1	0.407435	0.830573	0.957201	-0.0631069	9.1674	650.405	NormPhase_negative
PG(34:1)	267.55	304.986	274.972	272.209	258.223	250.581	245.005	263.327	281.436	244.654	274.572	227.907	0.20749	1	1	0.440714	0.829039	0.94374	-0.0835381	8.3459	747.519	NormPhase_negative
PI(37:2)	0.696123	0.610095	1.0134	1.07711	0.706161	0.400063	0.974965	1.17879	1.28148	0.626228	1.28209	0.568439	0.192153	1	1	0.420471	0.825104	1.31291	0.392772	8.9529	875.567	NormPhase_negative
PC(40:4)	28.1355	25.2803	29.242	30.5268	27.1441	29.2593	27.3243	25.9167	22.4413	26.8339	27.2408	29.3606	0.179544	1	1	0.403091	0.82228	0.93826	-0.0919407	8.7313	838.632	NormPhase_positive
PG(38:1)	0.222685	0.319222	0.205019	0.146887	0.323579	0.251817	0.0858961	0.190246	0.236333	0.245191	0.221264	0.154127	0.164457	1	1	0.378581	0.821993	0.771201	-0.37482	8.2566	803.582	NormPhase_negative
CL(74:9)	129.669	131.699	69.5314	74.8293	122.27	123.525	84.8667	53.8484	67.269	116.158	65.3567	124.956	0.19346	1	1	0.422528	0.821581	0.786548	-0.346393	7.666	1473.98	NormPhase_negative
LPC(24:4)	0.1116	0.177293	0.107192	0.202005	0.173116	0.219532	0.196276	0.170107	0.21679	0.138592	0.316756	0.234503	0.167645	1	1	0.383616	0.819714	1.28492	0.361684	9.8914	600.402	NormPhase_positive
SPH(20:0)	0.496233	0.59983	1.48007	0.513524	0.431474	0.64579	0.467616	0.431587	0.534101	0.445348	0.446535	0.474322	0.214802	1	1	0.450341	0.817054	0.67184	-0.57381	7.6674	330.337	RevPhase_positive
CL(72:9)	13.1833	13.2321	16.9735	20.2361	11.4421	13.572	22.5679	24.8696	20.3079	12.4253	20.3496	10.6327	0.198776	1	1	0.432497	0.81696	1.25399	0.326531	7.7019	1445.95	NormPhase_negative
TG(58:7)	70.0393	48.6206	54.8106	59.6108	72.7829	66.1019	69.0364	86.0717	47.7458	72.0462	80.4157	84.5607	0.139142	1	1	0.337875	0.957473	1.18257	0.241928	15.9976	950.816	RevPhase_positive
PE(42:8)	20.6251	23.8433	26.0919	21.1118	23.6459	24.4779	22.6208	21.3227	20.647	17.8344	25.1688	20.9119	0.179286	1	1	0.403091	0.81104	0.919238	-0.12149	6.7538	814.54	NormPhase_negative
PE(36:3)	238.045	295.801	232.371	214.073	275.65	298.433	231.386	254.834	204.568	207.931	240.069	262.43	0.179657	1	1	0.403091	0.810048	0.901468	-0.149651	7.2005	740.524	NormPhase_negative
TG(58:8)	67.8935	40.8109	50.0834	47.8697	65.7187	61.5606	81.7445	126.071	83.7272	94.9786	101.759	102.932	0.000475894	0.497785	0.547754	0.00513432	1.66207	1.77043	0.824102	15.8726	948.8	RevPhase_positive
TG(58:9)	70.7608	36.6413	43.566	39.4251	55.492	54.6032	83.5156	138.722	85.8347	96.044	102.352	106.795	0.000548735	0.569038	0.631594	0.00549212	1.65908	2.04089	1.0292	15.7474	946.785	RevPhase_positive
LPC(14:1)	0.0344737	0.0780581	0.0388433	0.0673933	0.0446273	0.0622646	0.100313	0.0643448	0.0739607	0.0324258	0.112641	0.0619885	0.182909	1	1	0.406553	0.805265	1.36852	0.45262	10.2482	466.294	NormPhase_positive
SM(t36:1)	1.70182	0.54226	0.910267	0.943284	0.926378	0.756759	0.432654	0.9916	0.891449	0.507321	0.750154	0.601522	0.183804	1	1	0.406842	0.802782	0.72217	-0.469589	9.7484	747.602	NormPhase_positive
PI(40:8)	1.37436	1.9206	2.35267	2.0937	1.32193	1.42918	2.63583	2.17088	2.19451	1.59265	2.78965	1.43986	0.200927	1	1	0.434713	0.800272	1.22215	0.289426	8.8637	905.519	NormPhase_negative
PC(44:10)	2.47547	2.61978	2.3805	2.39921	2.58312	2.58266	2.06619	2.55111	1.77684	1.69609	2.84224	2.45231	0.203418	1	1	0.438849	0.798931	0.889902	-0.168282	8.6245	882.601	NormPhase_positive
TG(59:0)	0.639043	0.492819	1.87244	0.863919	0.356445	0.69738	0.490013	0.560553	0.648704	0.45187	0.448618	0.53413	0.239171	1	1	0.47545	0.783939	0.636705	-0.651304	16.9432	978.943	RevPhase_positive
TG(59:1)	1.53331	2.19341	6.06725	2.75012	0.942016	1.558	2.47945	1.71086	2.25559	2.11079	2.18414	2.37356	0.6904	1	1	0.832967	0.336523	0.87173	-0.198047	16.8217	976.927	RevPhase_positive
DG(33:2)	83.3391	143.076	95.1368	116.943	68.0532	96.5359	138.415	87.7939	134.797	108.698	126.42	118.706	0.192121	1	1	0.420471	0.792941	1.18529	0.245238	13.0883	596.525	RevPhase_positive
TG(59:11)	0.173766	0.0168061	0.0589824	0.0190803	0.115493	0.0662392	0.0571729	0.203455	0.102066	0.120107	0.183192	0.0794243	0.180604	1	1	0.404426	0.806784	1.65513	0.726948	15.6148	956.769	RevPhase_positive
LPC(24:1)	0.568136	0.600639	0.655182	0.692961	0.718846	0.774886	0.479268	0.641801	0.567872	0.548489	0.666052	0.707162	0.18332	1	1	0.406553	0.791087	0.900264	-0.151579	9.9091	606.45	NormPhase_positive
PI(35:2)	0.99967	0.806163	1.85093	1.99675	0.828991	0.933139	1.8401	2.96031	2.15634	1.08087	2.86197	0.346946	0.214081	1	1	0.449647	0.790769	1.5166	0.600839	8.9709	847.535	NormPhase_negative
Cer(d46:2)	0.359234	0.603292	1.46998	0.765727	0.472454	0.504132	0.391104	0.501164	0.653805	0.419489	0.33196	0.527377	0.238156	1	1	0.47545	0.790498	0.676652	-0.563514	14.7299	704.691	RevPhase_positive
PC(43:7)	0.102533	0.104272	0.0911579	0.099927	0.0512905	0.170628	0.0197638	0.0869231	1.09759e-05	0.0858764	0.157324	0.0245422	0.189345	1	1	0.416703	0.788034	0.604122	-0.727087	8.6779	874.632	NormPhase_positive
PS(41:0)	1.96239	1.89286	1.16981	1.43115	2.12196	1.82149	1.425	0.123835	0.623967	1.82071	1.34146	2.32181	0.240945	1	1	0.47657	0.787506	0.736255	-0.441723	8.846	860.64	NormPhase_negative
PE(34:4)	1.88184	1.92742	2.72607	2.683	1.52208	1.75884	2.6142	4.31378	2.90812	1.83126	3.21092	1.40783	0.218996	1	1	0.457468	0.787473	1.30297	0.381802	7.2364	710.478	NormPhase_negative
TG(59:2)	2.51374	4.19201	6.07466	5.64455	1.95142	2.29849	8.96259	5.68795	8.73027	8.42041	7.95269	8.38871	0.00102742	1	1	0.0085693	1.60209	2.12317	1.08622	16.6928	974.911	RevPhase_positive
TG(O-60:1)	0.0819756	0.268789	0.121454	0.0747771	0.113157	0.0527955	0.0547341	0.0482256	0.0426392	0.0801284	0.098818	0.102546	0.203601	1	1	0.438849	0.785941	0.599049	-0.739253	17.1198	976.964	RevPhase_positive
TG(59:3)	2.28533	3.55936	3.09417	5.73615	1.89648	1.90997	9.1572	7.52622	11.2593	9.91245	8.86982	9.72831	1.25789e-05	0.0142016	0.0144783	0.000547393	1.78345	3.05459	1.61098	16.5674	972.895	RevPhase_positive
TG(O-62:1)	0.0230424	0.0923778	0.0494102	0.0190702	0.0371	0.0172308	0.0174119	0.00837824	0.0230335	0.0297553	0.0302667	0.0266971	0.210195	1	1	0.444331	0.783561	0.568955	-0.813615	17.2447	1004.99	RevPhase_positive
PI(37:4)	15.0275	17.588	23.1401	20.7693	14.795	17.2486	21.546	33.4476	24.9361	13.4738	28.3709	14.4042	0.228568	1	1	0.466457	0.783013	1.25431	0.326896	8.935	871.535	NormPhase_negative
PE(42:11)	0.386503	0.258335	0.993856	0.843425	0.175758	0.246698	0.904095	1.08613	0.878947	0.359087	2.0099	0.153434	0.20753	1	1	0.440714	0.781713	1.85624	0.892386	6.7182	808.493	NormPhase_negative
BMP(39:5)	0.140147	0.141179	0.132036	0.149486	0.137304	0.146373	0.138493	0.142893	0.172026	0.14249	0.161743	0.139348	0.220373	1	1	0.458679	0.781162	1.05962	0.0835465	7.8272	809.535	NormPhase_negative
PI(38:6)	15.7003	13.8292	24.2715	24.7842	13.0284	15.9394	27.6173	26.0727	26.8591	15.532	29.6254	11.1564	0.22562	1	1	0.465191	0.780408	1.27252	0.347683	8.9172	881.52	NormPhase_negative
LPC(24:2)	0.0766099	0.0786925	0.0691205	0.119412	0.0977654	0.0928954	0.0649778	0.0870646	0.0825317	0.0506342	0.0825956	0.0863947	0.193971	1	1	0.422842	0.778783	0.84977	-0.234855	9.8942	604.434	NormPhase_positive
TG(O-64:2)	0.01248	0.0639345	0.0303568	0.0146533	0.024063	0.00940186	0.00544271	0.00897286	0.0042559	0.0255264	0.0185513	0.0167456	0.204883	1	1	0.439429	0.777642	0.513235	-0.962307	17.2518	1031.01	RevPhase_positive
PI(35:3)	0.497742	0.374165	0.816333	0.739597	0.374349	0.466507	0.816764	0.867624	0.737589	0.471318	1.11578	0.362268	0.210391	1	1	0.444331	0.777573	1.33734	0.419361	8.9754	845.519	NormPhase_negative
Cer(d47:0)	0.610363	0.683373	1.28964	0.688877	0.507132	0.604641	0.451689	0.537087	0.957937	0.367062	0.482104	0.564723	0.26186	1	1	0.496727	0.776367	0.766555	-0.383538	15.1766	722.739	RevPhase_positive
TG(59:4)	1.44941	1.38492	1.14759	2.65085	1.04547	1.16959	2.23714	2.95567	2.89984	2.94355	3.07387	3.31751	0.000934178	0.950059	1	0.00796473	1.62303	1.9697	0.977975	16.4425	970.879	RevPhase_positive
TG(59:5)	1.38678	1.01947	0.912804	1.54605	1.00363	1.06328	1.78325	2.32745	1.71077	2.14367	2.22928	2.3981	0.000130322	0.140487	0.150001	0.00201238	1.7094	1.81658	0.861221	16.3355	968.863	RevPhase_positive
Cer(d32:1)	0.487462	0.851119	0.813101	0.561895	1.04147	0.526057	0.739797	0.796767	1.28837	0.784376	0.792361	0.880446	0.205876	1	1	0.439792	0.771821	1.23382	0.303132	11.9233	510.488	RevPhase_positive
PC(39:6)	9.70832	8.24959	7.12198	6.75419	8.331	9.75884	6.21213	8.43899	6.44164	7.55411	8.22418	7.94698	0.215228	1	1	0.450414	0.771085	0.897727	-0.155652	8.7492	820.585	NormPhase_positive
SM(d38:2)	8.00786	7.52712	5.11537	5.49939	5.02357	5.39731	5.61237	7.47865	8.61353	6.92707	7.05903	6.47503	0.199679	1	1	0.433529	0.770393	1.15299	0.205384	9.534	757.622	NormPhase_positive
PE(44:10)	2.30142	1.84102	2.2908	2.46072	2.13165	2.1203	2.12037	2.42767	2.11271	1.26321	2.19386	1.41276	0.241067	1	1	0.47657	0.768842	0.877123	-0.189149	6.6702	838.54	NormPhase_negative
TG(O-55:2)	0.26398	0.836695	0.312262	0.247396	0.46798	0.173286	0.125911	0.203113	0.0796495	0.350794	0.334702	0.305041	0.211425	1	1	0.445696	0.765699	0.60793	-0.718024	16.6341	904.869	RevPhase_positive
TG(59:6)	1.48199	1.05194	0.847691	0.811949	1.18044	1.16139	0.897397	1.20419	1.08409	1.37602	1.96759	1.7893	0.169874	1	1	0.387945	0.879938	1.27285	0.348064	16.2182	966.848	RevPhase_positive
PG(40:5)	0.84329	0.597825	0.456241	0.516163	0.850037	0.554923	0.543705	0.268094	0.399991	0.720572	0.423468	0.714477	0.247369	1	1	0.480949	0.763276	0.804065	-0.314615	8.2028	823.55	NormPhase_negative
LPE(20:2)	0.959293	0.850878	0.997837	0.843155	0.621876	0.666092	1.1649	0.663766	0.866064	0.816868	1.29632	1.07773	0.206332	1	1	0.439792	0.762197	1.19164	0.252946	8.7922	504.31	NormPhase_negative
TG(59:7)	1.17966	0.720342	0.650585	0.607517	0.885284	0.959546	0.648109	0.405904	0.135185	0.712074	1.07065	0.581987	0.155278	1	1	0.364745	0.88459	0.710365	-0.493367	16.1215	964.831	RevPhase_positive
TG(59:8)	0.579648	0.300421	0.386303	0.271185	0.41407	0.408192	0.389545	1.07229	0.349584	0.694121	0.750239	0.669652	0.0622246	1	1	0.194093	1.12828	1.66345	0.734175	15.9901	962.817	RevPhase_positive
TG(60:0)	0.424981	0.339395	1.22752	0.5782	0.267556	0.452167	0.34989	0.436814	0.456938	0.301767	0.375872	0.456234	0.339099	1	1	0.562396	0.649148	0.722689	-0.468553	17.02	992.959	RevPhase_positive
PG(40:6)	3.87337	3.31492	1.47581	1.8076	3.97779	2.8261	1.41954	1.02465	1.53991	3.22127	1.42898	3.9046	0.247982	1	1	0.481327	0.758371	0.725819	-0.462318	8.185	821.535	NormPhase_negative
TG(60:1)	1.51235	2.40613	5.04384	3.73971	0.966776	1.556	5.46194	3.20299	4.44028	3.58037	4.18086	4.2228	0.0528855	1	1	0.173422	1.13694	1.64792	0.720645	16.9063	990.943	RevPhase_positive
TG(60:10)	8.44786	4.56324	6.00617	5.78671	8.99709	7.77461	8.27365	13.5729	6.94691	7.56214	10.985	10.7736	0.0557076	1	1	0.179105	1.11787	1.39779	0.483151	15.8188	972.801	RevPhase_positive
TG(O-59:1)	0.0636389	0.218915	0.096912	0.052597	0.0823975	0.0522216	0.038526	0.0381882	0.0482431	0.0703953	0.0829908	0.0696593	0.227073	1	1	0.465494	0.753237	0.614106	-0.70344	17.0404	962.948	RevPhase_positive
PC(O-44:6)	1.19917	1.02319	1.32862	1.18388	1.07624	1.3092	0.916469	0.927562	1.12743	1.11345	1.25603	1.1761	0.208643	1	1	0.442263	0.75047	0.915276	-0.127721	8.6244	876.684	NormPhase_positive
PI(34:3)	2.29366	1.93003	4.33107	5.36449	1.37585	1.6001	4.73499	6.91091	5.10008	2.09123	5.75191	0.861918	0.2471	1	1	0.480949	0.747046	1.50641	0.591111	8.9883	831.504	NormPhase_negative
TG(60:11)	9.6104	4.79197	6.25356	5.18287	8.3766	7.78787	9.26298	15.6826	8.61308	9.98969	12.0246	10.7045	0.012204	1	1	0.0553025	1.35564	1.57791	0.658017	15.7119	970.785	RevPhase_positive
PE(44:7)	3.26333	3.55361	3.67316	3.37295	3.14439	3.49901	2.56699	2.98842	2.76729	2.42947	4.56018	2.52734	0.238921	1	1	0.47545	0.746381	0.869955	-0.200987	6.7183	844.587	NormPhase_negative
DG(44:9)	5.67219	6.05845	7.11451	7.39353	7.32685	8.33987	7.188	11.4853	2.71484	9.46822	9.9769	10.9133	0.282395	1	1	0.5184	0.743862	1.23484	0.304327	13.6555	736.587	RevPhase_positive
TG(60:12)	13.1662	5.14032	6.05499	5.26135	8.80643	7.77765	8.65094	15.6338	10.7928	11.7411	14.8743	13.206	0.0157001	1	1	0.0676809	1.31672	1.62094	0.696833	15.6088	968.769	RevPhase_positive
PE(30:0)	0.419999	0.613348	0.597206	0.654378	0.392948	0.329787	0.783053	0.884648	0.634934	0.782247	0.450601	0.301313	0.23192	1	1	0.469965	0.740852	1.27567	0.351257	7.4515	662.477	NormPhase_negative
DG(44:10)	15.3812	14.9965	17.2778	13.7723	15.7878	17.1207	19.721	24.0914	11.7521	13.6406	16.7148	27.5653	0.261553	1	1	0.496727	0.740247	1.20299	0.266619	13.4805	734.571	RevPhase_positive
TG(O-61:2)	0.026875	0.112045	0.0604766	0.0215543	0.0502099	0.0227924	0.0160105	0.00851176	0.0274561	0.0390486	0.0335072	0.0477426	0.230672	1	1	0.469917	0.737784	0.586069	-0.770859	17.0502	988.964	RevPhase_positive
PS(40:3)	11.8749	11.965	9.62116	8.82356	10.825	12.604	9.06434	8.89145	8.96515	8.72089	10.8976	12.5406	0.23404	1	1	0.471731	0.737345	0.899054	-0.15352	8.8279	840.577	NormPhase_negative
DG(32:1)	827.557	2407.09	1202.72	2387.28	856.859	965.719	2929.99	1046.3	2423.51	1715.23	1900.16	1758.74	0.227931	1	1	0.465984	0.736436	1.36158	0.445286	13.1938	584.525	RevPhase_positive
TG(60:13)	4.21375	1.43582	1.29529	1.2618	1.68467	1.51858	3.50197	4.73072	3.42494	3.15623	4.06245	3.29183	0.0101425	1	1	0.0484399	1.41041	1.94288	0.9582	15.4623	966.754	RevPhase_positive
TG(60:2)	6.08193	10.311	11.1172	16.5307	5.39056	5.41094	40.8845	22.7488	44.7876	31.2189	31.7009	33.6494	0.00013861	0.149144	0.15954	0.00209921	1.73868	3.7378	1.90219	16.7817	988.927	RevPhase_positive
BMP(37:5)	0.366916	0.330405	0.30606	0.232861	0.328811	0.275239	0.232417	0.301147	0.248683	0.227656	0.315622	0.315648	0.226331	1	1	0.465191	0.731819	0.8918	-0.165208	7.8808	781.503	NormPhase_negative
TG(60:3)	10.8406	19.7888	13.6788	28.8084	11.0478	9.25684	87.0631	50.6762	99.087	78.4622	65.4011	71.4011	0.000107533	0.116136	0.123771	0.00171903	1.77806	4.83927	2.27479	16.6391	986.911	RevPhase_positive
Cer(d42:4)	3.24534	3.4131	1.87401	0.930302	3.21614	3.08963	2.08984	2.29179	2.63992	1.78913	1.49148	2.04077	0.237883	1	1	0.47545	0.727599	0.782758	-0.353362	13.4092	644.598	RevPhase_positive
SM(t36:0)	0.13071	0.0898782	0.0791392	0.124623	0.107833	0.11257	0.066765	0.0965559	0.121396	0.0886619	0.077549	0.105281	0.223971	1	1	0.463266	0.727585	0.862668	-0.213122	9.659	749.617	NormPhase_positive
SPH(17:1)	50.6505	52.1454	56.305	54.9234	52.6283	55.7957	46.9091	52.3261	45.7786	58.0531	52.3589	51.6031	0.242708	1	1	0.478116	0.725676	0.952181	-0.0706929	5.4814	286.274	RevPhase_positive
PS(40:2)	6.36692	6.49263	5.56282	4.33747	6.17647	6.61768	4.72068	4.36926	4.58496	5.17331	5.01136	7.46231	0.25536	1	1	0.487428	0.725429	0.880967	-0.18284	8.8459	842.592	NormPhase_negative
PA(36:3)	8.12952	4.99012	5.04842	5.34659	6.46762	5.35672	5.91201	5.84498	5.55917	5.39109	3.72273	3.97603	0.226241	1	1	0.465191	0.725224	0.86041	-0.216904	8.0598	697.482	NormPhase_negative
SM(d28:1)	0.118124	0.134494	0.146104	0.162765	0.140058	0.140009	0.140226	0.144556	0.127249	0.137371	0.096466	0.125187	0.234431	1	1	0.471731	0.724736	0.916228	-0.126222	9.8198	619.482	NormPhase_positive
PE(38:2)	9.97042	13.2613	8.28925	6.38609	13.7414	14.2765	6.90054	7.19001	6.87905	8.46883	8.21087	14.9014	0.251585	1	1	0.482805	0.724272	0.797129	-0.327116	7.1647	770.571	NormPhase_negative
TG(60:4)	9.59311	11.0522	8.99337	20.9595	8.67293	8.5815	37.9293	27.3277	36.3091	35.2867	35.9035	38.7975	3.77277e-06	0.0043085	0.00434246	0.000420156	1.81449	3.11784	1.64055	16.5316	984.895	RevPhase_positive
CL(71:7)	3.0445	3.05037	4.1285	4.537	2.90839	4.01775	4.72192	5.5235	4.2868	2.34222	5.27522	3.66816	0.250187	1	1	0.482805	0.722802	1.1905	0.25157	7.7738	1435.97	NormPhase_negative
Cer(d32:2)	0.542741	0.644617	0.552314	0.646251	0.564491	0.330916	0.403578	0.468713	0.460338	0.504634	0.471909	0.569285	0.237587	1	1	0.47545	0.722721	0.877223	-0.188985	11.4834	508.472	RevPhase_positive
PG(38:6)	3.2321	3.157	2.26886	2.79689	2.91819	2.4799	2.52991	1.95331	2.65803	2.53322	2.98322	2.61864	0.231311	1	1	0.469965	0.720645	0.906449	-0.141703	8.2386	793.503	NormPhase_negative
SM(d35:1)	8.51679	5.94988	4.60067	5.33273	5.50481	5.74835	3.44678	5.71504	5.87793	5.11378	5.55983	4.8707	0.232656	1	1	0.470628	0.72001	0.857821	-0.221252	9.6055	717.591	NormPhase_positive
PE(35:4)	0.729843	0.798058	0.941112	0.989049	0.80663	0.973445	1.05546	1.65062	1.19347	0.551063	1.17632	0.775457	0.275164	1	1	0.512866	0.717891	1.22226	0.289556	7.1835	724.494	NormPhase_negative
BMP(37:7)	0.00776306	0.125387	0.0677826	0.16064	0.119826	0.060309	0.0332342	0.111353	0.0923647	0.029398	0.0565774	0.0283368	0.268816	1	1	0.507224	0.717722	0.648439	-0.624958	7.8809	777.472	NormPhase_negative
CE(18:3)	3095.63	2167.24	2480.97	757.217	2955.69	1991.13	1301.18	2505.44	1538.93	1615.35	1677.63	1893.69	0.244949	1	1	0.479155	0.717465	0.783189	-0.352567	16.1708	664.603	RevPhase_positive
PI(34:2)	40.3247	36.1503	100.031	127.058	25.7013	33.0092	88.2904	152.279	116.239	43.7537	140.991	17.2726	0.270428	1	1	0.507769	0.717323	1.54255	0.625314	8.9887	833.52	NormPhase_negative
TG(60:5)	7.40079	6.66903	6.19963	13.2204	6.76958	6.88697	21.3855	20.183	19.7227	20.3436	21.7035	23.4918	7.34412e-06	0.00833558	0.00845308	0.00049724	1.84238	2.69013	1.42768	16.4068	982.879	RevPhase_positive
PE(40:2)	0.816552	0.693406	0.715449	0.422485	1.09062	0.960657	0.595594	0.358127	0.441376	0.596927	0.784179	0.990988	0.272069	1	1	0.510019	0.714405	0.801672	-0.318916	7.076	798.602	NormPhase_negative
Cer(d40:3)	4.24965	11.1186	8.56043	7.54437	7.90939	6.92859	6.25141	6.22275	6.30355	8.04537	5.15405	6.86575	0.251134	1	1	0.482805	0.713995	0.838738	-0.253707	13.2664	618.582	RevPhase_positive
PE(34:1)	151.642	169.321	164.17	170.516	163.188	163.117	167.859	147.112	138.766	160.286	163.813	164.047	0.252099	1	1	0.482805	0.713368	0.959192	-0.0601079	7.2907	716.524	NormPhase_negative
TG(60:6)	12.9544	11.8276	10.3605	16.5611	12.9081	12.2285	28.2065	26.7443	19.1227	25.4208	33.0268	31.1077	0.000328962	0.347712	0.378635	0.00398563	1.74412	2.12947	1.09049	16.3006	980.863	RevPhase_positive
PE(O-36:1)	0.286749	0.264069	0.111057	0.189596	0.375044	0.147219	0.336304	0.313391	0.336033	0.192739	0.155703	0.53197	0.253616	1	1	0.484904	0.710957	1.35844	0.441955	7.1476	730.577	NormPhase_negative
DG(31:0)	9.65144	10.2895	20.7602	18.0876	7.38887	12.7606	8.66078	9.44113	13.0416	11.0165	11.9346	9.61635	0.299633	1	1	0.5371	0.709737	0.807099	-0.309182	13.2666	572.525	RevPhase_positive
PC(28:1)	0.237166	0.242508	0.152739	0.208637	0.204897	0.200071	0.241336	0.213961	0.253917	0.276243	0.176947	0.227194	0.24139	1	1	0.47657	0.709364	1.11523	0.157343	9.1058	676.492	NormPhase_positive
SM(d41:1)	274.513	233.901	205.075	186.233	217.121	233.197	171.799	228.551	196.719	215.426	214.667	213.99	0.251617	1	1	0.482805	0.70867	0.919345	-0.121322	9.4634	801.685	NormPhase_positive
LPC(26:0)	0.0799565	0.0782082	0.0767216	0.100065	0.0828987	0.0675618	0.0525033	0.0746421	0.0713705	0.0524737	0.097906	0.0751105	0.245117	1	1	0.479155	0.70848	0.873498	-0.195124	9.8379	636.497	NormPhase_positive
DG(O-40:2)	0.687974	1.85848	0.826342	0.775648	1.18751	0.360519	0.614968	0.673317	2.24854	2.09433	1.29855	1.39337	0.243004	1	1	0.478116	0.704237	1.46109	0.547048	14.9085	680.655	RevPhase_positive
PE(36:6)	0.984361	0.972153	2.50455	1.83867	1.06593	1.24465	2.23578	2.73531	2.11416	1.03643	2.26255	0.895151	0.285126	1	1	0.519272	0.703952	1.30999	0.389551	7.1466	734.478	NormPhase_negative
CL(72:8)	252.567	262.035	468.419	509.743	185.27	259.264	504.523	673.161	497.107	190.198	612.058	160.516	0.289761	1	1	0.52522	0.699438	1.36146	0.445159	7.7201	1447.97	NormPhase_negative
PC(O-38:3)	0.31063	0.254609	0.29526	0.300422	0.360434	0.225633	0.211979	0.194764	0.173912	0.352482	0.219735	0.348586	0.307345	1	1	0.541737	0.694838	0.859455	-0.218506	8.7492	798.639	NormPhase_positive
BMP(41:6)	0.0402776	0.0463741	0.0607682	0.0549808	0.0594391	0.0520536	0.0590179	0.064259	0.0686338	0.0385201	0.0641234	0.0564192	0.282929	1	1	0.518553	0.693543	1.11813	0.161087	7.7555	835.55	NormPhase_negative
Cer(d45:2)	0.398485	0.537951	1.05238	0.590052	0.357925	0.39886	0.382826	0.401867	0.538971	0.429205	0.505862	0.361827	0.32117	1	1	0.550644	0.6933	0.785622	-0.348094	14.6057	690.676	RevPhase_positive
TG(60:7)	20.8891	17.7901	16.2903	23.7037	21.5185	20.1109	37.2957	37.5579	24.5483	33.9467	44.5988	41.591	0.00128776	1	1	0.0101521	1.67306	1.82488	0.867806	16.1876	978.847	RevPhase_positive
PS(43:4)	29.7557	26.0297	19.6653	17.7852	29.5133	27.3827	23.0171	13.4461	18.4316	23.9807	17.0956	32.0119	0.30179	1	1	0.5371	0.690103	0.852472	-0.230276	8.7565	880.608	NormPhase_negative
PG(36:3)	26.9933	29.0877	25.438	27.7474	26.7588	23.0393	24.7364	18.6917	24.6939	27.6467	28.9316	21.4418	0.260135	1	1	0.495721	0.687099	0.918761	-0.122238	8.2923	771.519	NormPhase_negative
Cer(d38:2)	4.6417	6.81293	4.59626	6.01174	4.669	4.99811	5.38911	5.28314	8.15303	6.19891	4.77648	6.17485	0.277459	1	1	0.513434	0.685907	1.13381	0.18118	13.1771	592.566	RevPhase_positive
DG(33:0)	9.50886	8.42013	23.8177	21.8325	11.1007	15.2869	9.0121	10.9278	12.3513	13.9094	12.8437	11.7266	0.291919	1	1	0.52747	0.68507	0.786634	-0.346235	13.7301	600.557	RevPhase_positive
TG(O-60:6)	0.847619	1.10432	0.72977	0.917747	1.0065	0.751711	0.742382	0.663323	0.618573	0.79928	0.963702	0.981564	0.279866	1	1	0.515419	0.68477	0.890093	-0.167972	16.6033	966.885	RevPhase_positive
TG(60:8)	15.9158	9.01188	11.7002	11.0948	16.1991	16.3847	19.3686	29.5343	12.0781	19.639	24.4538	25.8362	0.0186669	1	1	0.0774021	1.3469	1.63013	0.70499	16.0478	976.832	RevPhase_positive
TG(60:9)	9.95412	5.65519	7.65233	7.51648	10.136	10.3836	9.624	16.0282	6.44017	10.6725	13.1448	14.0614	0.0898762	1	1	0.252311	1.04624	1.36402	0.447866	15.9306	974.816	RevPhase_positive
TG(61:0)	0.253851	0.169474	0.622377	0.292253	0.155268	0.272773	0.158034	0.205205	0.203693	0.143471	0.17139	0.188993	0.157254	1	1	0.365655	0.915355	0.606336	-0.721811	17.0798	1006.97	RevPhase_positive
BMP(42:7)	1.5882	1.7873	1.21442	1.22659	1.46491	1.86168	1.40569	0.925143	1.25285	1.28251	1.12144	1.92352	0.276082	1	1	0.512866	0.680059	0.86526	-0.208794	7.7198	847.55	NormPhase_negative
PC(O-42:7)	1.49347	1.32422	1.30893	1.50443	1.37545	1.46393	1.33578	1.51754	1.43572	1.35476	1.67911	1.61621	0.276423	1	1	0.512866	0.679492	1.05533	0.077699	8.66	846.638	NormPhase_positive
Cer(d46:1)	0.576099	0.548344	1.73635	0.656384	0.389458	0.48638	0.404705	0.507856	0.602759	0.562678	0.462114	0.474711	0.314115	1	1	0.545534	0.678015	0.686276	-0.543139	14.9799	706.708	RevPhase_positive
PE(44:12)	6.14104	6.53375	4.96782	5.92661	5.15177	6.02789	5.25593	7.06533	6.7274	5.19869	9.28648	6.00541	0.273848	1	1	0.512519	0.677863	1.13786	0.186319	6.6467	834.509	NormPhase_negative
LPA(20:4)	0.185759	0.218821	0.0763963	0.133495	0.13196	0.0976542	0.0853152	0.0680618	0.0832593	0.113063	0.139691	0.169319	0.280323	1	1	0.515419	0.677018	0.780382	-0.357748	9.1319	457.236	NormPhase_negative
LPC(25:0)	0.0830592	0.0973962	0.0870013	0.0874342	0.0970418	0.0886912	0.0583927	0.0776463	0.0786806	0.0803979	0.104305	0.0930628	0.278965	1	1	0.51539	0.674597	0.910958	-0.134544	9.8562	622.481	NormPhase_positive
TG(61:1)	0.486693	0.600541	2.0632	0.712791	0.300827	0.506662	0.78917	0.568134	0.685157	0.68414	0.687165	0.72307	0.749943	1	1	0.868395	0.286346	0.885697	-0.175115	16.9668	1004.96	RevPhase_positive
TG(61:2)	0.86927	1.30388	2.62425	1.83391	0.587418	0.756154	3.34018	2.39754	4.0304	3.16351	2.88057	3.13844	0.00109574	1	1	0.00907333	1.59555	2.37629	1.24871	16.853	1002.94	RevPhase_positive
CE(18:2)	69188.9	53828.9	58017.9	29938.7	56633.6	42707.3	44046	61575.1	76245.6	55697.4	57339.2	65874.4	0.264652	1	1	0.500692	0.672349	1.16262	0.217376	16.3128	666.618	RevPhase_positive
PG(38:3)	9.7275	9.03313	3.48935	3.94315	12.3227	7.14067	3.08311	1.84744	3.39598	9.23587	2.95446	11.6993	0.327648	1	1	0.552359	0.672103	0.70562	-0.503037	8.2564	799.55	NormPhase_negative
PE(44:9)	1.60653	1.57893	1.24064	1.29737	1.45229	1.50313	1.13812	1.29735	1.39257	0.91132	1.63444	1.45307	0.270286	1	1	0.507769	0.671575	0.901828	-0.149075	6.6825	840.556	NormPhase_negative
DG(41:1)	6.06635	6.31288	17.1051	6.00278	4.89039	7.85344	9.69791	9.08738	8.63436	10.9492	10.8613	12.9241	0.280273	1	1	0.515419	0.671382	1.28868	0.365895	14.9442	710.666	RevPhase_positive
PE(38:1)	5.17782	5.72229	2.87236	2.22801	5.69392	5.50669	2.37449	2.33181	2.63128	4.07798	2.68916	6.92437	0.314927	1	1	0.545534	0.667241	0.773098	-0.371278	7.1834	772.587	NormPhase_negative
TG(61:3)	0.802095	1.10748	1.40376	1.7045	0.628852	0.68058	3.03469	2.31748	3.03666	2.98185	2.86478	3.12096	1.38331e-05	0.0155761	0.0159219	0.000547393	1.79814	2.74312	1.45582	16.7283	1000.93	RevPhase_positive
Cer(d41:3)	1.46971	2.11036	1.80266	1.30575	2.05928	2.00195	1.16438	1.81418	1.3893	1.99542	1.08252	1.85497	0.27555	1	1	0.512866	0.665697	0.865212	-0.208874	13.4983	632.599	RevPhase_positive
TG(61:4)	0.501267	0.540265	0.58897	1.07223	0.383806	0.360883	1.2879	1.13475	0.950467	1.22451	1.29592	1.40833	0.00076026	0.780027	0.87506	0.00694492	1.63877	2.11808	1.08275	16.6211	998.911	RevPhase_positive
TG(61:5)	0.389531	0.26688	0.255231	0.469707	0.277875	0.290854	0.494765	0.661386	0.453446	0.505332	0.767935	0.735082	0.00247424	1	1	0.016181	1.54742	1.85528	0.89164	16.5317	996.895	RevPhase_positive
TG(61:6)	0.283524	0.195426	0.267321	0.412531	0.282313	0.274093	0.425903	0.554164	0.215	0.515921	0.703467	0.637084	0.0237945	1	1	0.0944394	1.32962	1.77911	0.831154	16.389	994.879	RevPhase_positive
BMP(40:6)	17.4857	16.6577	11.7813	11.8929	17.23	15.4194	13.5555	9.63824	11.3889	13.9127	12.5937	19.1161	0.336839	1	1	0.560978	0.660115	0.886569	-0.173695	7.7914	821.535	NormPhase_negative
SM(t32:1)	0.107018	0.0894239	0.0813765	0.0816092	0.0735011	0.0806138	0.0487739	0.0823569	0.0564188	0.0835642	0.0945863	0.0886915	0.301579	1	1	0.5371	0.659637	0.884818	-0.176548	9.8557	691.539	NormPhase_positive
TG(61:7)	0.348511	0.203818	0.241591	0.331619	0.271867	0.269578	0.272916	0.481244	0.181645	0.546376	0.565801	0.498501	0.0745507	1	1	0.223458	1.12563	1.5276	0.611266	16.3165	992.863	RevPhase_positive
PS(43:6)	89.7368	79.2804	65.1449	50.9828	92.0252	100.59	76.8001	52.695	60.9868	70.1485	57.6982	96.6656	0.321488	1	1	0.550644	0.65384	0.868625	-0.203194	8.7387	876.577	NormPhase_negative
BMP(39:6)	0.288791	0.245743	0.19492	0.153743	0.285994	0.282593	0.155524	0.177262	0.202259	0.220199	0.229443	0.282545	0.31869	1	1	0.547481	0.65342	0.872879	-0.196146	7.827	807.519	NormPhase_negative
BMP(42:10)	5.68876	5.22432	5.49233	3.89862	3.7236	6.27908	4.98052	8.41677	6.48095	3.8028	5.4396	6.36867	0.289628	1	1	0.52522	0.652613	1.17101	0.227748	7.6838	841.503	NormPhase_negative
PC(O-40:6)	6.1507	5.22837	5.50674	6.47583	5.73736	6.25061	5.68262	6.03576	6.35483	5.70143	6.8033	6.64444	0.283744	1	1	0.519219	0.650186	1.05298	0.0744759	8.6779	820.622	NormPhase_positive
TG(62:0)	0.2027	0.165652	0.534556	0.241471	0.128763	0.196426	0.129583	0.202348	0.241125	0.13488	0.185446	0.181959	0.333835	1	1	0.557683	0.666644	0.731739	-0.450598	17.1553	1020.99	RevPhase_positive
SM(d37:2)	0.465543	0.375135	0.240456	0.186557	0.296364	0.301058	0.178774	0.290738	0.258533	0.276049	0.320428	0.236241	0.29537	1	1	0.531205	0.648299	0.836819	-0.257013	9.5519	743.606	NormPhase_positive
Cer(d40:2)	81.7079	152.375	158.48	149.046	151.89	148.981	121.681	116.168	130.26	139.161	96.2364	145.593	0.293015	1	1	0.527795	0.647988	0.889159	-0.169487	13.5876	620.597	RevPhase_positive
PI(39:4)	14.4181	16.462	20.3351	18.1115	14.409	16.3935	21.4554	30.7149	22.6514	10.5563	25.936	10.3182	0.34697	1	1	0.568775	0.646895	1.21475	0.280663	8.8815	899.566	NormPhase_negative
PG(38:5)	7.55548	8.19581	4.12083	4.77066	8.8519	6.45042	4.72763	2.53266	4.03975	8.51937	4.58595	8.21225	0.35265	1	1	0.572196	0.646526	0.816561	-0.292367	8.2387	795.519	NormPhase_negative
TG(62:1)	0.508603	0.734245	2.02346	0.864044	0.385415	0.545846	1.36727	0.948175	1.08338	1.01305	1.19623	1.25348	0.285052	1	1	0.519272	0.684136	1.35561	0.438948	17.0428	1018.97	RevPhase_positive
TG(62:10)	1.98627	0.802735	1.22978	1.39019	2.08634	1.93185	1.23087	2.16982	0.647419	1.4487	1.94089	1.84727	0.940343	1	1	0.967955	0.332297	0.984917	-0.0219252	16.0074	1000.83	RevPhase_positive
BMP(32:1)	0.556071	0.582643	0.463136	0.514776	0.514036	0.41493	0.436266	0.296511	0.399285	0.713197	0.344171	0.431633	0.310344	1	1	0.544522	0.643717	0.860609	-0.216571	8.0239	719.488	NormPhase_negative
TG(62:11)	1.7403	0.669285	1.17418	1.21577	1.59363	1.6082	1.5416	2.45695	0.926075	1.21647	1.71461	1.79688	0.333086	1	1	0.557683	0.635124	1.20637	0.270671	15.8903	998.817	RevPhase_positive
PS(42:4)	2.68822	2.87827	2.59857	2.63841	2.76296	3.47391	2.70011	2.73261	2.01257	2.48175	2.66242	3.18285	0.326653	1	1	0.552359	0.643283	0.925585	-0.111562	8.7923	866.592	NormPhase_negative
DG(31:1)	13.3071	16.721	29.4823	18.1139	9.08066	14.1034	15.7018	11.8182	13.3337	13.9389	14.1584	13.7852	0.341382	1	1	0.563746	0.642897	0.820729	-0.285023	12.9622	570.509	RevPhase_positive
PC(O-46:6)	0.199989	0.207603	0.287217	0.239285	0.233534	0.244401	0.208224	0.228292	0.192209	0.199334	0.258635	0.218353	0.292685	1	1	0.527795	0.642221	0.924235	-0.113668	8.6029	904.716	NormPhase_positive
PC(39:3)	0.789619	0.934904	0.835796	0.769505	0.720176	0.727843	0.810053	1.13315	0.653603	1.06357	0.752109	0.899196	0.315661	1	1	0.545534	0.641919	1.11173	0.152811	8.8004	826.633	NormPhase_positive
TG(62:12)	1.57561	0.825251	1.24928	1.03735	1.78097	1.2577	2.01113	3.25635	1.75963	1.93316	2.85818	2.35403	0.00463956	1	1	0.0265678	1.49193	1.83435	0.875269	15.7869	996.8	RevPhase_positive
PC(O-42:9)	0.129772	0.0906735	0.0426433	0.103686	0.144174	0.0992643	0.0353973	0.159082	0.108222	0.191258	0.128637	0.144469	0.343445	1	1	0.56634	0.640225	1.25704	0.330036	8.6405	842.605	NormPhase_positive
TG(62:13)	1.76226	0.602563	1.10708	0.70467	1.55154	1.4163	2.79843	6.29072	3.81753	3.71462	4.35551	4.13086	0.00078445	0.803277	0.902902	0.00702651	1.68822	3.51432	1.81324	15.6764	994.785	RevPhase_positive
PS(42:3)	4.72988	3.64625	3.42423	2.78762	3.98653	4.65577	3.02243	4.29211	3.76741	2.24897	3.55146	3.55197	0.290819	1	1	0.52631	0.637931	0.879643	-0.18501	8.7745	868.608	NormPhase_negative
PE(37:1)	0.728089	0.77742	0.241344	0.431583	0.671149	0.864372	0.456981	0.52104	0.375812	0.475355	0.587621	0.65453	0.340297	1	1	0.562761	0.636101	0.826972	-0.274089	7.2013	758.571	NormPhase_negative
TG(62:14)	2.72952	0.559004	1.02234	0.601106	1.37944	1.26191	2.26768	5.74612	2.87604	2.91568	4.16104	3.55525	0.00419797	1	1	0.0244401	1.48965	2.84931	1.51061	15.5457	992.769	RevPhase_positive
PS(42:5)	6.43177	6.16582	5.95033	4.70021	6.68641	6.62407	5.66454	6.03186	5.26672	4.88	6.3749	5.89173	0.301914	1	1	0.5371	0.635166	0.933015	-0.100027	8.7922	864.577	NormPhase_negative
TG(62:15)	0.38222	0.0824861	0.0856296	0.0698968	0.11212	0.11083	0.287031	0.520267	0.241414	0.292076	0.436784	0.34928	0.00834269	1	1	0.0426775	1.39297	2.52241	1.3348	15.4263	990.754	RevPhase_positive
BMP(44:8)	0.289245	0.290018	0.254466	0.35134	0.24573	0.225056	0.346489	0.326696	0.331813	0.236355	0.256874	0.327162	0.304572	1	1	0.539327	0.632549	1.10238	0.140626	7.6481	873.566	NormPhase_negative
PG(36:5)	0.649487	0.604893	0.871165	1.02913	0.476313	0.561573	0.920747	0.815854	1.01693	0.554575	1.16045	0.514391	0.352962	1	1	0.572196	0.632318	1.18852	0.249167	8.2921	767.488	NormPhase_negative
PI(38:3)	64.1225	31.3257	26.1226	20.7061	30.9348	66.8913	45.7045	6.47031	20.1033	28.8458	22.7437	50.3726	0.326944	1	1	0.552359	0.631285	0.725689	-0.462576	8.848	887.566	NormPhase_negative
TG(62:2)	1.12349	2.08445	3.33056	3.0821	0.75829	1.12464	8.74933	5.36974	9.15364	6.66884	6.28421	7.07136	4.87573e-05	0.0538281	0.0561197	0.00116122	1.74985	3.76381	1.91219	16.9243	1016.96	RevPhase_positive
TG(62:3)	1.61805	2.73111	3.16274	4.50799	1.52781	1.52648	12.7935	8.667	15.3267	11.4274	10.4526	11.8195	2.70368e-05	0.030119	0.0311194	0.000818931	1.80413	4.67599	2.22527	16.7997	1014.94	RevPhase_positive
LPE(16:0)	90.7927	91.4158	95.0573	135.956	70.4437	72.027	117.987	92.2599	103.719	94.841	116.781	99.1821	0.315613	1	1	0.545534	0.627806	1.12431	0.16904	8.9707	452.279	NormPhase_negative
PE(O-40:4)	7.28668	8.26499	8.70777	8.69239	7.77891	6.98983	8.30314	9.65232	7.56393	6.93993	9.39036	9.47846	0.303058	1	1	0.538302	0.627195	1.0756	0.105138	6.7718	780.592	NormPhase_negative
BMP(42:6)	0.492001	0.484561	0.364958	0.393835	0.448614	0.450571	0.435747	0.261346	0.364659	0.420415	0.437335	0.486886	0.346855	1	1	0.568775	0.625718	0.913399	-0.130682	7.7377	849.566	NormPhase_negative
PI(32:2)	0.351175	0.29366	0.435687	0.637082	0.268559	0.234619	0.606217	0.536245	0.430697	0.537182	0.517132	0.160917	0.312344	1	1	0.545534	0.625501	1.25559	0.328365	9.0422	805.488	NormPhase_negative
LPC(19:2)	0.1422	0.40488	0.148259	0.235835	0.197429	0.404965	0.185292	0.392753	0.32527	0.318583	0.293696	0.401917	0.30582	1	1	0.540522	0.624429	1.25036	0.322342	10.017	534.356	NormPhase_positive
DG(34:4)	132.728	124.804	67.9148	107.191	59.0085	73.6279	160.433	86.411	114.401	84.0824	121.665	110.433	0.301568	1	1	0.5371	0.624091	1.1984	0.261109	12.7314	606.509	RevPhase_positive
BMP(36:2)	75.6188	98.9635	54.7079	54.9845	99.8645	78.5059	57.8249	27.8293	38.9502	73.6758	43.8615	125.811	0.369258	1	1	0.590816	0.623414	0.795324	-0.330385	7.9345	773.534	NormPhase_negative
PS(43:5)	124.603	120.003	84.2067	89.6031	129.61	120.912	89.7451	72.221	84.7784	112.502	84.5996	148.794	0.382827	1	1	0.605027	0.622152	0.885943	-0.174715	8.7388	878.592	NormPhase_negative
PI(38:4)	3034.64	3339.53	3353.11	3471	3250.65	3179.96	3315.72	3495.43	3322.23	3081.18	3391.1	3711.2	0.306186	1	1	0.540522	0.62124	1.03505	0.0496985	8.9037	885.551	NormPhase_negative
PS(38:1)	7.53103	7.45224	8.00556	9.79755	7.50102	7.51545	9.93946	11.5192	8.82274	5.4799	13.3991	6.63693	0.334335	1	1	0.55771	0.618737	1.16724	0.223098	8.8996	816.577	NormPhase_negative
SM(d42:0)	7.39685	6.83143	6.74777	6.72373	6.62998	6.01887	6.45473	7.6871	6.54598	6.53325	7.88366	7.24845	0.317487	1	1	0.547048	0.618456	1.04968	0.0699502	9.3379	817.715	NormPhase_positive
DG(O-42:6)	0.281251	0.649432	0.775706	0.631837	0.929828	0.928227	0.937556	0.862089	0.71326	0.743528	0.618266	1.0903	0.317392	1	1	0.547048	0.616583	1.18319	0.242681	14.2281	700.624	RevPhase_positive
PC(O-38:7)	1.45698	0.966111	0.909215	1.22546	1.00577	1.2409	0.974915	1.11246	1.00979	0.987074	1.16022	0.974311	0.324506	1	1	0.552359	0.616245	0.91393	-0.129844	8.7314	790.575	NormPhase_positive
PC(39:4)	12.2992	8.57338	9.01372	7.53555	10.1853	11.5758	7.02869	9.84615	7.69421	9.69082	9.33886	10.2781	0.360642	1	1	0.580557	0.616233	0.910345	-0.135514	8.7492	824.616	NormPhase_positive
PE(O-44:6)	2.828	3.00726	2.57924	2.94202	3.19172	2.74496	2.85966	3.73466	2.08715	2.08377	2.51293	2.26485	0.32523	1	1	0.552359	0.613553	0.898793	-0.153939	6.6647	832.624	NormPhase_negative
PA(36:1)	1.89916	0.606572	0.467316	0.927275	1.06034	0.981062	0.602746	0.77984	0.527627	1.29	0.476388	0.908563	0.371652	1	1	0.591662	0.612947	0.771688	-0.37391	8.0867	701.513	NormPhase_negative
PS(40:5)	72.1373	58.2806	56.3025	70.9105	60.0221	63.5791	59.834	75.1865	53.3659	51.7547	57.0322	55.944	0.313287	1	1	0.545534	0.611195	0.926253	-0.110522	8.8279	836.545	NormPhase_negative
PC(O-42:5)	1.50609	1.45558	1.32774	1.50397	1.45567	1.59299	1.35839	1.31986	1.62797	1.46622	1.87153	1.84132	0.339752	1	1	0.562669	0.610952	1.07275	0.101315	8.66	850.668	NormPhase_positive
CL(70:8)	3.30915	3.22032	6.0649	3.33233	3.65049	3.64329	6.12498	5.90758	5.10586	3.15672	4.83725	2.39639	0.367792	1	1	0.589594	0.610589	1.18554	0.245543	7.8096	1419.93	NormPhase_negative
BMP(33:4)	0.0639748	0.163718	0.189478	0.337824	0.157644	0.107528	0.100706	0.223252	0.209438	0.0348204	0.157343	0.0342475	0.416813	1	1	0.628974	0.606649	0.744788	-0.425099	7.9971	727.456	NormPhase_negative
LPE(20:3)	9.64183	10.6436	6.26338	8.75905	6.45203	6.80897	6.93045	4.32294	6.88272	8.03527	7.40446	8.87949	0.324844	1	1	0.552359	0.605465	0.874127	-0.194085	8.7566	502.294	NormPhase_negative
DG(38:4)	2650.82	2638.2	3532.41	2781.75	2652.03	2529.59	2180.01	2562.09	4009.8	3636.25	2738.64	3813.4	0.330039	1	1	0.55474	0.604595	1.12841	0.174295	13.7675	662.572	RevPhase_positive
SM(d37:1)	12.5366	8.04569	7.1458	7.32648	7.23125	8.48501	5.39045	8.5954	7.83744	7.65663	8.26952	6.94996	0.325928	1	1	0.552359	0.603989	0.880416	-0.183743	9.5697	745.622	NormPhase_positive
PG(38:4)	10.1924	9.81981	6.80502	7.59453	11.3516	8.30538	6.53674	5.88735	6.94437	10.4346	8.08418	10.5796	0.409185	1	1	0.623822	0.601988	0.896393	-0.157797	8.2386	797.535	NormPhase_negative
DG(O-36:1)	1.89123	6.66752	2.69654	2.05564	3.50728	2.35899	2.39776	2.78254	4.53608	5.64107	4.73181	4.69337	0.324018	1	1	0.552359	0.601897	1.2923	0.369937	14.5121	626.609	RevPhase_positive
TG(62:4)	1.59123	1.87205	1.90553	2.48923	1.43446	1.36949	6.75256	5.05354	5.25912	6.08632	6.48442	7.21151	7.26419e-06	0.00825939	0.00836109	0.00049724	1.8498	3.45597	1.78909	16.6926	1012.93	RevPhase_positive
SM(d43:2)	7.4742	6.80357	5.39097	4.77602	6.02434	5.95552	3.97348	6.49765	5.78313	5.3942	5.82622	5.68368	0.323089	1	1	0.552359	0.599531	0.910328	-0.135542	9.4271	827.7	NormPhase_positive
PA(34:3)	2.73767	2.93477	3.7901	4.12985	3.28573	2.70907	3.18916	5.16432	4.94209	3.29445	3.96259	1.88528	0.41825	1	1	0.630112	0.59841	1.14554	0.196026	8.0598	669.452	NormPhase_negative
Cer(d30:2)	0.148488	0.151563	0.0943174	0.077551	0.119891	0.122249	0.0969802	0.0832884	0.0819162	0.124702	0.0508885	0.163472	0.369814	1	1	0.590816	0.598323	0.842013	-0.248085	10.8884	480.441	RevPhase_positive
BMP(38:7)	7.90539	9.79721	8.64366	5.94586	8.83229	8.9202	6.88919	7.93248	6.10583	7.93085	7.58817	9.46225	0.355071	1	1	0.574806	0.598182	0.917357	-0.124445	7.8452	791.488	NormPhase_negative
BMP(42:11)	0.442931	0.478299	0.577029	0.286708	0.321644	0.629712	0.486212	1.0233	0.488013	0.323497	0.485029	0.631915	0.331514	1	1	0.556228	0.597082	1.25642	0.329316	7.6838	839.487	NormPhase_negative
PS(37:1)	514.634	543.112	848.811	895.23	422.195	468.223	738.433	1137.64	862.002	441.698	995.102	335.013	0.395787	1	1	0.616442	0.596871	1.22146	0.288608	8.935	802.561	NormPhase_negative
PE(44:8)	1.70348	1.29586	1.07484	1.38633	1.37281	1.4542	1.33945	1.3467	0.758467	1.1906	1.60005	1.30098	0.397689	1	1	0.617163	0.596411	0.909348	-0.137095	6.7175	842.571	NormPhase_negative
PE(38:5)	538.01	644.575	627.674	493.3	670.944	658.859	588.022	559.563	508.104	471.487	547.845	694.947	0.333422	1	1	0.557683	0.595623	0.927507	-0.10857	6.9328	764.524	NormPhase_negative
PS(37:2)	47.5968	47.838	76.5415	78.3772	38.6206	49.394	75.1628	94.9683	78.6089	38.9709	91.7839	28.69	0.404019	1	1	0.620898	0.594363	1.20633	0.270629	8.9172	800.546	NormPhase_negative
TG(62:5)	1.94647	1.67807	1.70451	3.24577	1.79712	1.51586	5.21679	4.76114	4.69088	5.13608	5.88444	6.25008	3.39279e-06	0.00387796	0.0039051	0.000420156	1.8167	2.68674	1.42586	16.6029	1010.91	RevPhase_positive
PE(39:7)	3.12657	3.34904	3.7157	2.83119	4.21753	3.90512	4.06806	4.13085	4.06537	3.43485	4.61689	2.83485	0.337756	1	1	0.560978	0.591352	1.09486	0.13074	6.8433	774.508	NormPhase_negative
TG(62:6)	2.27184	1.8154	1.71535	3.51526	2.03399	2.05233	5.29235	5.3466	4.07479	4.90197	6.53251	6.20494	5.64376e-05	0.0620813	0.0649597	0.00123026	1.75382	2.41367	1.27123	16.4957	1008.9	RevPhase_positive
TG(62:7)	3.37806	2.99637	2.6025	5.39539	3.06051	3.2896	8.87291	9.64392	5.75034	8.06046	10.5588	10.258	0.000203974	0.218457	0.234775	0.00289845	1.73339	2.56458	1.35872	16.3533	1006.88	RevPhase_positive
TG(O-57:1)	0.127793	0.460487	0.153139	0.122584	0.176929	0.0773741	0.103491	0.0588284	0.11226	0.158583	0.176209	0.147754	0.348381	1	1	0.568775	0.587406	0.677029	-0.56271	16.9063	934.916	RevPhase_positive
PI(38:5)	278.891	269.657	262.209	224.66	274.199	306.061	283.232	258.998	245.681	247.046	248.49	258.602	0.347356	1	1	0.568775	0.586957	0.954429	-0.0672895	8.8994	883.535	NormPhase_negative
PE(40:8)	40.0593	43.269	66.6283	53.4065	40.0739	45.1767	59.0274	66.6769	56.7286	34.4221	76.2788	38.2545	0.388322	1	1	0.609766	0.58518	1.14821	0.199382	6.8075	786.509	NormPhase_negative
Cer(d47:1)	0.241452	0.258097	0.633282	0.341517	0.200956	0.21424	0.209317	0.224265	0.325213	0.272074	0.233311	0.256815	0.409194	1	1	0.623822	0.583431	0.804954	-0.313022	15.0873	720.724	RevPhase_positive
TG(62:8)	4.19471	2.97466	3.17973	4.34862	3.98714	4.00412	7.58238	7.61678	4.45482	6.61711	9.45894	9.25745	0.00335753	1	1	0.0205559	1.61265	1.98279	0.987532	16.2445	1004.86	RevPhase_positive
TG(62:9)	2.6344	1.47315	1.64253	1.8961	2.71561	2.44022	1.96309	3.29845	1.10113	1.97966	3.08648	3.09786	0.510232	1	1	0.700808	0.531258	1.13472	0.182333	16.1402	1002.85	RevPhase_positive
PS(41:4)	237.454	230.974	181.418	146.856	251.222	268.159	212.639	138.3	173.208	196.858	160.276	284.636	0.395336	1	1	0.616442	0.579064	0.885899	-0.174786	8.7922	852.577	NormPhase_negative
TG(63:1)	0.228204	0.314698	1.00472	0.334881	0.182784	0.26176	0.392464	0.332128	0.41197	0.183576	0.364753	0.372724	0.741933	1	1	0.868395	0.333931	0.884217	-0.177528	17.1002	1032.99	RevPhase_positive
BMP(34:5)	0.123895	0.133436	0.180517	0.18079	0.0938043	0.0916871	0.0878795	0.307752	0.185227	0.120175	0.201103	0.108079	0.383201	1	1	0.605027	0.578248	1.25629	0.329166	7.9525	739.457	NormPhase_negative
PG(40:4)	0.144686	0.173112	0.110585	0.109342	0.274016	0.0952864	0.0838089	0.0813829	0.101248	0.162222	0.0842219	0.207062	0.389894	1	1	0.6114	0.578153	0.793741	-0.333259	8.2207	825.566	NormPhase_negative
BMP(41:7)	0.12814	0.210154	0.18706	0.115196	0.134136	0.156082	0.151667	0.122653	0.129863	0.0885307	0.125087	0.19152	0.34892	1	1	0.568848	0.573349	0.86952	-0.20171	7.7555	833.535	NormPhase_negative
PS(43:7)	19.8226	19.0795	26.2509	22.4052	14.908	18.6088	30.4575	21.7453	27.2563	13.9243	30.3485	14.7965	0.42238	1	1	0.632197	0.572923	1.14415	0.19428	8.7209	874.561	NormPhase_negative
PG(34:2)	51.1114	54.8075	68.3539	71.9511	43.712	42.0287	65.3156	84.9474	71.6053	46.8399	81.6033	31.1678	0.429384	1	1	0.636781	0.569898	1.14916	0.200575	8.3457	745.503	NormPhase_negative
BMP(40:5)	3.85805	4.57909	3.87178	3.85248	4.1067	3.98239	4.20636	2.96692	3.51734	3.58392	3.94096	4.57219	0.37478	1	1	0.594176	0.566586	0.939679	-0.0897605	7.8093	823.55	NormPhase_negative
MLCL(54:5)	35.9509	32.4696	2.23895	5.94255	29.8165	22.0577	2.14982	1.46281e-05	0.287976	29.9788	1.48624e-05	48.155	0.456316	1	1	0.655513	0.56584	0.627132	-0.673159	8.5779	1187.75	NormPhase_negative
PC(29:0)	0.765478	0.7435	0.624144	0.681939	0.843121	0.756954	0.615755	0.782169	0.660452	0.623396	0.69818	0.793587	0.382146	1	1	0.605021	0.56562	0.94528	-0.0811861	9.1057	692.523	NormPhase_positive
PC(41:5)	1.03446	1.10499	0.862467	0.552341	1.0876	0.971723	0.670513	0.879594	0.672467	0.931266	0.978969	0.943313	0.402948	1	1	0.620874	0.564161	0.904257	-0.145195	8.7135	850.632	NormPhase_positive
LPC(15:0)	3.12729	3.67381	3.05552	3.89422	3.83247	5.45817	2.89863	3.23711	3.43738	2.8724	4.21421	3.93426	0.357613	1	1	0.577611	0.563797	0.893779	-0.162009	10.1947	482.324	NormPhase_positive
PI(39:5)	3.09806	3.02407	3.73539	2.45283	2.59843	3.67918	4.07692	5.74433	3.69726	1.89257	4.35907	2.20393	0.398504	1	1	0.617163	0.560439	1.18217	0.241434	8.8816	897.55	NormPhase_negative
PI(36:5)	3.68185	3.41544	8.82177	9.36581	2.80732	3.46104	8.95476	8.51363	7.83869	4.24951	8.05303	2.0345	0.438898	1	1	0.641568	0.559633	1.25642	0.329319	8.9528	855.504	NormPhase_negative
PS(42:7)	1.67884	1.37528	2.09868	2.3751	1.73222	2.2548	1.64516	2.60147	1.77951	0.608085	2.07212	1.12922	0.416948	1	1	0.628974	0.559527	0.854159	-0.227424	8.7745	860.546	NormPhase_negative
TG(O-58:1)	0.3031	0.913841	0.305522	0.29388	0.435293	0.197366	0.249617	0.169723	0.272755	0.362294	0.38604	0.364489	0.37149	1	1	0.591662	0.558912	0.737002	-0.44026	16.9873	948.932	RevPhase_positive
PS(39:0)	63.5133	67.5813	44.8834	53.5522	72.8228	59.9273	52.4085	29.1004	38.18	71.7371	36.3584	87.4863	0.467296	1	1	0.664519	0.557785	0.870239	-0.200516	8.8816	832.608	NormPhase_negative
LPE(18:3)	0.199158	0.258141	0.664766	1.2326	0.195087	1.06822e-05	0.653019	0.923764	0.97612	0.0852641	1.07451	0.0885101	0.439789	1	1	0.641568	0.555532	1.4908	0.576086	8.8501	474.263	NormPhase_negative
PC(O-40:5)	4.70616	3.916	4.47968	4.53494	4.10481	4.52733	3.695	4.07364	4.30812	3.812	4.77437	4.43193	0.365526	1	1	0.586779	0.553273	0.955314	-0.0659528	8.678	822.637	NormPhase_positive
PS(41:2)	85.493	90.4688	50.9761	52.1498	102.793	79.9059	60.51	26.2619	41.8877	88.7648	37.9764	126.145	0.46966	1	1	0.665738	0.552534	0.826238	-0.27537	8.828	856.608	NormPhase_negative
PI(37:5)	0.710534	0.641387	1.06887	0.74136	0.704876	0.49108	1.35501	1.17389	1.09105	0.375665	1.23012	0.192961	0.439655	1	1	0.641568	0.551609	1.24336	0.314243	8.9283	869.519	NormPhase_negative
TG(63:2)	0.359822	0.585194	1.35756	0.614943	0.261514	0.36176	1.08142	0.819684	1.22512	1.00288	0.912333	1.04221	0.0487634	1	1	0.163159	1.18203	1.71816	0.780861	16.9873	1030.97	RevPhase_positive
TG(63:3)	0.263278	0.399508	0.86079	0.524043	0.186963	0.267871	0.862502	0.701764	1.03186	0.850094	0.76205	0.901571	0.00585737	1	1	0.0324781	1.49063	2.04193	1.02993	16.8717	1028.96	RevPhase_positive
PE(33:2)	0.922186	1.36532	1.77957	1.46266	0.944254	1.79295	1.54422	3.26101	1.81557	1.02424	2.29754	0.506591	0.423219	1	1	0.63263	0.550396	1.26397	0.337961	7.309	700.493	NormPhase_negative
BMP(39:7)	0.397851	0.467342	0.294402	0.235072	0.439488	0.474708	0.303585	0.337046	0.277031	0.288253	0.335409	0.500011	0.415041	1	1	0.627833	0.548315	0.88413	-0.177669	7.8183	805.504	NormPhase_negative
PE(O-42:8)	4.68074	4.90172	3.8213	3.92522	4.95477	5.10043	3.5672	5.01395	3.53552	4.15753	4.4075	4.97229	0.427506	1	1	0.636558	0.54795	0.936818	-0.0941594	6.7057	800.561	NormPhase_negative
PA(40:6)	2.96189	1.9498	2.12853	1.72491	2.85666	2.79385	1.62209	2.96339	2.40756	1.91929	2.09399	1.73858	0.370094	1	1	0.590816	0.545271	0.884103	-0.177714	7.9167	747.498	NormPhase_negative
TG(O-62:2)	0.0479917	0.222564	0.0584433	0.0348673	0.0729293	0.0266707	0.0411402	0.0308091	0.0336682	0.0499295	0.0653855	0.0706925	0.388279	1	1	0.609766	0.543903	0.629226	-0.668349	17.1218	1002.98	RevPhase_positive
SPH(18:0)	5.5968	4.53895	5.16318	4.57287	3.92842	3.26837	3.48358	4.43461	5.34793	4.24517	3.44291	3.87647	0.425541	1	1	0.634453	0.543035	0.917325	-0.124496	6.466	302.305	RevPhase_positive
CL(68:4)	13.95	9.11153	8.08876	7.01048	1.29738	5.9674	1.86203	9.22848	1.45902	5.30025	10.2246	4.76166	0.373464	1	1	0.593725	0.542881	0.722853	-0.468225	7.9345	1399.96	NormPhase_negative
SM(d32:1)	2.4923	2.90348	1.96387	1.84501	2.12611	1.88939	1.72064	2.49076	2.8245	2.47222	2.58595	2.39598	0.374348	1	1	0.594176	0.542416	1.09606	0.132322	9.6946	675.544	NormPhase_positive
SM(d41:2)	44.7995	51.4873	40.6264	32.3596	42.9119	44.623	35.5496	49.7456	44.4822	54.6582	45.6494	46.2727	0.391593	1	1	0.61323	0.541852	1.07613	0.105848	9.4634	799.669	NormPhase_positive
LPC(19:1)	0.993735	1.98658	1.35964	1.29639	1.31846	1.73466	1.26425	2.01079	1.97449	1.61515	1.19205	1.71342	0.393247	1	1	0.614982	0.541311	1.12437	0.169116	10.0342	536.371	NormPhase_positive
PC(44:7)	1.96719	2.05316	2.59006	2.36689	2.50036	2.46433	1.99948	2.33002	1.67627	2.1867	2.39076	2.50847	0.402219	1	1	0.620582	0.54048	0.939011	-0.0907862	8.66	888.648	NormPhase_positive
LPE(18:0)	92.438	87.0518	66.3904	108.037	69.9935	61.273	83.4381	63.3862	74.4499	96.0944	98.3038	127.212	0.430975	1	1	0.636781	0.540053	1.11893	0.162116	8.8637	480.31	NormPhase_negative
PE(42:10)	23.591	25.1014	48.2165	37.9436	19.9633	22.7026	37.6472	34.7927	38.7485	20.7253	58.0433	22.4517	0.434487	1	1	0.640923	0.537287	1.19654	0.258874	6.7004	810.509	NormPhase_negative
PE(38:7)	41.6634	41.4719	50.581	41.4396	42.4207	44.4306	49.2927	56.323	46.3946	41.8604	50.4763	34.6672	0.43052	1	1	0.636781	0.53595	1.06491	0.0907323	6.9507	760.493	NormPhase_negative
Cer(d42:5)	0.815134	2.5297	0.979555	0.956407	1.05063	0.985927	1.42655	1.45082	2.60411	1.23571	1.41843	0.800963	0.470468	1	1	0.666062	0.533128	1.22129	0.288402	13.1595	642.581	RevPhase_positive
PE(40:7)	743.391	831.237	646.382	537.478	907.675	912.506	647.985	718.176	569.7	675.019	633.016	953.675	0.457322	1	1	0.655513	0.531552	0.916767	-0.125374	6.8223	788.524	NormPhase_negative
TG(63:4)	0.179468	0.190514	0.406332	0.319449	0.124746	0.135086	0.358838	0.36348	0.373998	0.378289	0.418878	0.424792	0.016177	1	1	0.0694766	1.4007	1.71015	0.774125	16.7655	1026.94	RevPhase_positive
PC(35:3)_RT_8.963	3.83374	3.33646	3.1328	0.350256	1.43058	0.844125	2.07998	1.71436	0.516102	2.44348	1.42617	1.17419	0.395321	1	1	0.616442	0.531142	0.723569	-0.466798	8.9631	770.569	NormPhase_positive
PE(34:3)	47.466	54.7649	68.6558	67.5286	40.6147	49.3366	63.5654	99.0319	67.7975	39.8237	80.5861	30.1084	0.467219	1	1	0.664519	0.530584	1.16002	0.214155	7.255	712.493	NormPhase_negative
PG(30:0)	0.306302	0.185797	0.22139	0.350076	0.269999	0.126027	0.235167	0.0729702	0.185383	0.282504	0.309324	0.0890854	0.385847	1	1	0.607538	0.528745	0.804633	-0.313598	8.4529	693.472	NormPhase_negative
TG(63:5) _RT_16.675	0.152276	0.117469	0.200109	0.17612	0.110194	0.114982	0.212071	0.250865	0.136708	0.231871	0.268801	0.281922	0.0099291	1	1	0.0477115	1.38722	1.58668	0.666013	16.6748	1024.93	RevPhase_positive
TG(63:5) _RT_16.924	0.00693487	0.00747012	0.0122264	0.0199183	0.00646866	0.00597136	0.0431229	0.0260625	0.0328046	0.0412798	0.0288051	0.0377195	4.66768e-05	0.0515778	0.0537249	0.00114308	1.74918	3.55646	1.83044	16.924	1024.92	RevPhase_positive
PC(46:7)	0.724395	0.676181	0.889557	0.802982	0.839281	0.820398	0.679811	0.67792	0.6152	0.773239	0.893087	0.839778	0.420889	1	1	0.631247	0.524916	0.9424	-0.0855878	8.6245	916.679	NormPhase_positive
PS(41:6)	24.7842	21.2605	22.8509	21.5967	21.8171	24.3275	28.1074	26.1737	24.5333	19.7384	25.2406	20.5179	0.412879	1	1	0.626944	0.524581	1.05617	0.078839	8.7923	848.546	NormPhase_negative
SM(d40:1)	939.725	685.779	705.291	763.731	725.018	802.7	740.817	745.676	688.369	740.073	756.25	757.979	0.446172	1	1	0.648053	0.524198	0.958228	-0.0615589	9.4983	787.669	NormPhase_positive
PE(39:4)	20.3723	22.9051	27.9021	20.728	20.5501	22.7533	26.5018	33.1327	24.7998	16.3992	33.3116	16.9648	0.443841	1	1	0.645842	0.524153	1.11759	0.160385	6.8968	780.556	NormPhase_negative
PI(40:4)	39.2733	40.3432	41.3607	46.3388	45.6575	41.9416	48.3477	40.9603	39.702	43.8457	42.3447	48.8726	0.454098	1	1	0.655338	0.524036	1.03593	0.0509196	8.8679	913.582	NormPhase_negative
PE(O-40:8)	47.395	52.7869	29.5787	31.8933	51.2681	50.5711	29.8199	34.3315	28.1867	38.5007	35.2221	66.6552	0.492029	1	1	0.684795	0.523814	0.883196	-0.179194	6.7539	772.529	NormPhase_negative
TG(63:6)	0.1253	0.0745025	0.0900253	0.123441	0.0792384	0.100886	0.177314	0.225117	0.0909561	0.19645	0.24293	0.202409	0.00706292	1	1	0.0376362	1.50072	1.91303	0.935859	16.585	1022.91	RevPhase_positive
MLCL(52:4)	9.45159	3.67503	5.50872	4.4017	8.82046	5.95095	5.59248	2.58983	3.3997	12.7526	6.41392	14.2023	0.605461	1	1	0.767496	0.523298	1.18891	0.249638	8.5961	1161.74	NormPhase_negative
LPG(12:0)	0.109279	0.116415	0.105495	0.0989139	0.103402	0.107484	0.110139	0.141081	0.105624	0.100991	0.10142	0.117499	0.401634	1	1	0.620511	0.523063	1.0558	0.0783346	9.4536	427.21	NormPhase_negative
PE(34:0)	3.06897	3.50044	1.32465	1.55473	3.42012	3.33193	2.20697	1.41178	1.64957	2.93606	2.44531	3.43813	0.507151	1	1	0.69869	0.522345	0.869573	-0.20162	7.344	718.54	NormPhase_negative
PG(36:4)	26.2191	30.4821	39.8907	44.0914	22.0877	23.831	35.8882	35.843	44.0983	24.5745	57.9428	18.6196	0.47624	1	1	0.670933	0.52193	1.16272	0.217506	8.2922	769.503	NormPhase_negative
PS(38:6)	66.7597	60.5822	99.3569	99.2986	42.8948	52.6185	85.0255	142.125	95.6646	51.9769	101.816	28.7445	0.481349	1	1	0.675153	0.521578	1.19891	0.26172	8.8636	806.499	NormPhase_negative
TG(64:0)	0.145756	0.106336	0.383516	0.176263	0.0852919	0.143869	0.118751	0.123164	0.15187	0.0993728	0.1058	0.117101	0.276189	1	1	0.512866	0.734415	0.687837	-0.539861	17.2793	1049.02	RevPhase_positive
PS(39:3)	730.066	726.243	603.338	561.428	648.75	665.817	573.985	567.506	611.174	639.67	667.499	705.449	0.437466	1	1	0.641568	0.518572	0.956714	-0.0638408	8.8459	826.561	NormPhase_negative
DG(O-34:0)	0.949693	2.70436	1.56453	1.14728	1.65017	1.07739	0.722808	0.538898	1.14351	1.69768	1.62128	1.60008	0.39833	1	1	0.617163	0.516582	0.805444	-0.312143	14.4264	600.593	RevPhase_positive
TG(O-55:1)	0.230316	0.879774	0.281074	0.201444	0.404075	0.158589	0.164684	0.149002	0.28249	0.340561	0.337593	0.273075	0.411771	1	1	0.626088	0.516322	0.717963	-0.478019	16.7487	906.885	RevPhase_positive
TG(64:1)	0.282532	0.457303	1.09399	0.432122	0.212222	0.295283	0.700746	0.554748	0.726379	0.516807	0.574074	0.606179	0.313063	1	1	0.545534	0.674129	1.32648	0.407606	17.173	1047.01	RevPhase_positive
TG(64:10)	0.447963	0.312754	0.335088	0.431885	0.553563	0.5057	0.394389	0.436213	0.112672	0.322529	0.660192	0.555356	0.844403	1	1	0.919497	0.353595	0.959179	-0.0601275	16.1916	1028.86	RevPhase_positive
PC(O-44:5)	0.767519	0.821375	1.01917	0.785561	0.736951	0.885353	0.820958	0.753287	0.9051	0.882849	0.922244	1.03716	0.397506	1	1	0.617163	0.515781	1.06094	0.0853443	8.6244	878.7	NormPhase_positive
PE(O-39:7)	2.10764	2.66557	1.94348	2.04038	2.00455	1.99479	1.75949	2.57618	1.81313	1.71211	2.11382	1.88013	0.405558	1	1	0.621906	0.514318	0.929325	-0.105745	6.7955	760.53	NormPhase_negative
SM(d42:3)	82.6764	86.9882	69.3969	63.2707	71.2255	69.6808	59.2488	74.303	71.558	73.2855	72.3568	69.7059	0.404042	1	1	0.620898	0.513149	0.948604	-0.0761218	9.4449	811.669	NormPhase_positive
PE(41:6)	11.1234	12.7318	14.1746	12.2094	11.426	12.0906	11.017	20.3101	15.9153	8.74715	18.2233	8.9192	0.482862	1	1	0.676125	0.512631	1.12713	0.172649	6.7896	804.556	NormPhase_negative
DG(O-38:5)	2.58224	4.54581	4.74901	3.45238	3.95694	5.62412	3.45729	4.22692	5.49107	5.14801	5.03443	4.2264	0.425114	1	1	0.634453	0.509048	1.10733	0.147084	13.8551	646.576	RevPhase_positive
SM(t38:0)	0.229495	0.143434	0.148406	0.16632	0.195872	0.132916	0.0930882	0.247522	0.224287	0.17331	0.203624	0.213902	0.410381	1	1	0.624799	0.507144	1.13704	0.18528	9.6233	777.648	NormPhase_positive
CL(68:6)	35.2142	33.7148	43.8147	38.1086	29.3862	38.823	46.7781	31.5711	42.623	30.3573	30.9669	20.9913	0.559477	1	1	0.732611	0.50664	0.927994	-0.107813	7.8814	1395.93	NormPhase_negative
BMP(38:1)	0.157762	0.18724	0.129749	0.232984	0.260481	0.147872	0.180482	0.113173	0.166673	0.146901	0.214488	0.16513	0.413653	1	1	0.627293	0.504861	0.884201	-0.177553	7.8988	803.582	NormPhase_negative
BMP(38:5)	17.5246	20.5513	18.8407	17.4683	19.9526	18.5973	17.8265	15.7449	16.8979	16.028	19.257	21.8404	0.430563	1	1	0.636781	0.5043	0.952715	-0.0698838	7.8451	795.519	NormPhase_negative
PI(36:4)	292.996	316.449	537.57	560.731	246.742	270.633	472.195	563.46	496.159	287.103	524.08	201.986	0.531891	1	1	0.71436	0.503895	1.14375	0.193772	8.9529	857.52	NormPhase_negative
PA(34:2)	14.1469	7.80526	12.6657	16.2371	7.67101	7.77065	12.4832	28.0677	18.1767	6.47214	13.194	4.88641	0.47914	1	1	0.67337	0.503809	1.25618	0.329039	8.1312	671.467	NormPhase_negative
PE(36:1)	49.8665	55.0986	28.8272	31.3595	56.9068	53.0042	30.475	25.3333	27.3025	49.1604	30.0399	76.539	0.545941	1	1	0.724773	0.498923	0.868348	-0.203655	7.2193	744.556	NormPhase_negative
PE(26:0)	1.60913	1.61405	1.3798	1.65217	1.27781	1.03244	1.53269	1.6517	1.62585	1.39983	1.4758	1.40681	0.447369	1	1	0.648515	0.498622	1.06156	0.0861852	7.6122	606.415	NormPhase_negative
TG(64:2)	0.602482	1.57545	2.00373	1.31411	0.531386	0.595388	2.73309	2.03531	3.25317	2.27365	2.10036	2.4222	0.00176013	1	1	0.0125023	1.55433	2.23748	1.16187	17.0555	1044.99	RevPhase_positive
TG(64:3)	0.521995	0.919914	1.4924	1.23525	0.381653	0.535994	2.62508	1.97853	3.17001	2.45097	2.10633	2.46843	7.29271e-05	0.0795635	0.0839391	0.00137605	1.72133	2.90913	1.54059	16.9428	1042.97	RevPhase_positive
PS(34:2)	2.39112	2.48228	4.87293	7.55374	1.84747	1.67939	4.58209	9.49715	3.60179	2.50343	6.65257	1.31917	0.446486	1	1	0.648053	0.4974	1.35191	0.435003	8.9708	758.498	NormPhase_negative
SM(d38:1)	129.57	95.1006	83.5278	99.2336	87.1522	90.6493	90.2273	105.873	123.778	102.621	105.939	98.2296	0.421197	1	1	0.631247	0.495853	1.0708	0.0986894	9.5449	759.638	NormPhase_positive
BMP(38:6)	11.6667	13.5074	13.5768	12.3161	11.2746	11.2875	12.0215	15.707	13.2338	10.3438	15.6589	11.2105	0.481582	1	1	0.675153	0.494629	1.06175	0.0864401	7.8451	793.503	NormPhase_negative
PC(42:8)	13.8889	18.7585	16.2887	15.1099	15.3265	16.4384	12.5226	17.6608	13.3567	15.2167	16.5062	15.3509	0.420784	1	1	0.631247	0.492048	0.945756	-0.0804601	8.6779	858.601	NormPhase_positive
BMP(37:6)	0.349853	0.189203	0.271202	0.326137	0.246824	0.279769	0.332575	0.290205	0.243659	0.227578	0.261963	0.131023	0.438991	1	1	0.641568	0.487379	0.894175	-0.161371	7.8991	779.488	NormPhase_negative
PC(30:0)	37.2898	39.6177	35.1748	39.1202	36.5472	36.7339	34.4996	34.0715	37.7861	35.2973	39.7941	37.4226	0.430881	1	1	0.636781	0.486832	0.974999	-0.0365269	9.0878	706.538	NormPhase_positive
LPC(O-16:2)	0.50533	0.741296	0.446031	0.447494	0.339798	0.594949	0.621248	0.585073	0.691347	0.441704	0.714457	0.365738	0.491671	1	1	0.684795	0.486191	1.11209	0.153276	10.141	478.329	NormPhase_positive
CL(70:7)	121.695	126.733	190.203	184.201	97.7857	130.97	202.885	191.557	189.319	101.372	177.632	77.1179	0.592395	1	1	0.757083	0.485357	1.10368	0.142326	7.8272	1421.95	NormPhase_negative
PI(39:3)	2.64309	2.60139	2.18563	1.53012	3.1296	2.73488	2.4568	1.60327	1.89539	2.5442	1.80033	3.23699	0.536244	1	1	0.716861	0.48491	0.913135	-0.1311	8.8993	901.582	NormPhase_negative
BMP(37:8)	0.0468824	0.226095	0.230143	0.276221	0.241368	0.196627	0.107633	0.334412	0.264912	0.0636449	0.13489	0.115216	0.559483	1	1	0.732611	0.484664	0.838476	-0.254158	7.8809	775.456	NormPhase_negative
LPC(O-18:1)	2.5053	2.48328	2.21013	2.93387	2.38078	2.02525	2.23529	2.29138	3.56432	2.19366	2.74922	2.5343	0.506141	1	1	0.69869	0.48449	1.07082	0.09871	10.0699	508.377	NormPhase_positive
TG(O-58:3)	0.921024	2.52448	0.748739	0.915246	1.64892	0.51285	1.27723	0.879307	2.123	1.65088	1.5212	1.53654	0.435638	1	1	0.641201	0.483429	1.23612	0.305822	16.746	944.901	RevPhase_positive
DG(33:3)	5.65571	5.94563	5.48386	11.2408	3.37095	4.21226	5.26483	4.71258	3.48457	5.77797	3.84973	6.74129	0.437675	1	1	0.641568	0.482866	0.830734	-0.267542	12.7501	594.509	RevPhase_positive
PE(O-34:2)	8.39779	7.52742	5.49827	6.59302	8.43297	7.54736	5.10101	5.78832	4.99485	6.79114	4.59246	12.1039	0.555354	1	1	0.731364	0.481713	0.894874	-0.160243	7.2365	700.529	NormPhase_negative
SM(d34:2)	12.2354	11.7714	8.2785	9.14721	8.96168	11.0095	8.77221	11.616	9.50602	10.6412	14.158	11.3488	0.467523	1	1	0.664519	0.481623	1.07554	0.105065	9.6233	701.56	NormPhase_positive
DLCL(36:4)	90.1187	62.5519	46.5578	98.9759	36.3944	49.7024	106.276	48.9208	58.9362	57.0091	95.2688	85.5377	0.441685	1	1	0.643519	0.48069	1.17603	0.23392	9.221	923.507	NormPhase_negative
TG(64:4)	0.358026	0.422172	0.890009	0.722915	0.230145	0.316738	1.09109	1.01804	1.16086	1.06782	1.05496	1.2634	0.00131463	1	1	0.0102935	1.66383	2.26399	1.17887	16.8378	1040.96	RevPhase_positive
PS(41:3)	455.624	467.882	293.891	267.897	515.244	452.7	305.862	238.936	289.864	429.638	293.159	636.026	0.567842	1	1	0.738559	0.479306	0.894119	-0.161462	8.7923	854.592	NormPhase_negative
PS(39:5)	2.78159	2.28787	2.72102	3.69237	2.85732	2.90019	4.18631	2.87099	3.56979	2.28833	3.57681	2.3738	0.473369	1	1	0.668525	0.477829	1.09429	0.130002	8.828	822.53	NormPhase_negative
PE(42:6)	23.4372	27.1644	29.2508	28.0007	24.4149	23.7986	19.5666	30.4981	24.6525	19.4309	33.0792	17.1898	0.518105	1	1	0.705727	0.477539	0.925355	-0.111922	6.7718	818.571	NormPhase_negative
PE(34:2)	415.645	571.239	799.691	792.604	436.601	490.746	647.857	1057.31	696.579	389.801	845.975	366.802	0.537842	1	1	0.718163	0.475218	1.14196	0.191516	7.2734	714.509	NormPhase_negative
LPC(22:4)	2.80083	5.59612	3.82172	6.19879	4.99031	6.54782	5.71641	4.9157	5.12637	4.02474	7.96136	6.10976	0.438252	1	1	0.641568	0.473905	1.13015	0.176516	9.9269	572.371	NormPhase_positive
DG(32:0)	370.918	496.443	413.022	816.936	320.18	369.923	702.28	333.825	655.778	463.154	505.572	549.171	0.464931	1	1	0.66394	0.472941	1.15152	0.203543	13.5469	586.541	RevPhase_positive
PE(O-40:5)	30.5308	30.1917	31.1602	33.8422	29.4971	28.3667	31.2972	40.6866	30.0619	25.0318	34.9096	32.3456	0.457076	1	1	0.655513	0.471553	1.05852	0.0820522	6.7862	778.576	NormPhase_negative
TG(64:5)	0.383111	0.304568	0.552683	0.581929	0.288321	0.262546	0.887175	0.816689	0.735623	0.805151	1.0029	1.16649	0.000161696	0.173662	0.186112	0.00238606	1.69248	2.28136	1.18989	16.7463	1038.94	RevPhase_positive
TG(64:6)	0.550425	0.425039	0.455315	0.753588	0.44063	0.390638	1.47117	1.30768	0.977425	1.21025	1.74886	1.6513	0.000221919	0.237232	0.255429	0.00306418	1.74962	2.77444	1.4722	16.6392	1036.93	RevPhase_positive
PS(39:6)	1.84732	2.36479	4.03038	3.13417	1.67588	2.62818	2.9642	6.50366	3.33963	1.67476	3.55622	1.02605	0.530955	1	1	0.713936	0.469795	1.21579	0.281899	8.8458	820.515	NormPhase_negative
PC(46:11)	0.13231	0.136829	0.11796	0.126075	0.184287	0.173844	0.116354	0.266342	0.146097	0.133026	0.217541	0.122357	0.451497	1	1	0.652855	0.468771	1.14967	0.201223	8.6065	908.617	NormPhase_positive
LPC(O-22:1)	0.11182	0.140551	0.105255	0.113189	0.137083	0.116106	0.119175	0.116259	0.135289	0.0995197	0.139568	0.166561	0.456212	1	1	0.655513	0.468665	1.07233	0.100752	9.9451	564.44	NormPhase_positive
CL(76:10)	20.9551	21.6868	1.19026e-05	0.79267	30.1875	18.0716	2.99564	1.19449e-05	2.10361	22.2381	2.15883	37.0757	0.610336	1	1	0.771974	0.468193	0.726025	-0.46191	7.6123	1500	NormPhase_negative
PG(33:1)	0.624062	0.703577	0.802979	0.68113	0.623526	0.685098	0.710369	0.79717	0.930039	0.505678	0.806597	0.50889	0.768527	1	1	0.876684	0.467394	1.03358	0.0476531	8.3637	733.504	NormPhase_negative
CL(70:4)	33.247	25.7085	24.3227	25.2537	23.084	26.2501	22.2155	21.7433	31.3588	35.8593	14.7745	14.0367	0.467646	1	1	0.664519	0.465511	0.886752	-0.173397	7.8988	1428	NormPhase_negative
PS(40:7)	12.4404	11.2542	18.6275	13.7072	10.308	13.486	20.0885	17.9929	14.6368	10.4131	15.7014	9.28786	0.524902	1	1	0.710566	0.463635	1.10395	0.142669	8.8279	832.515	NormPhase_negative
TG(64:7)	0.659106	0.543142	0.495834	1.0613	0.654606	0.57614	2.45535	2.35538	2.13726	2.14717	2.90673	2.66625	9.59886e-07	0.00110195	0.00110483	0.000276207	1.8558	3.67611	1.87818	16.5316	1034.91	RevPhase_positive
PE(38:4)	1428.79	1499.12	1360.85	1298.96	1566.91	1480.09	1179.08	1379.33	1165.48	1322.85	1400.55	1817.09	0.57484	1	1	0.744253	0.461532	0.957111	-0.0632418	7.0219	766.539	NormPhase_negative
DG(41:0)	5.03704	3.82359	9.66448	5.17383	2.67887	4.82264	3.23367	4.08223	6.39264	4.20476	4.06776	5.17077	0.548655	1	1	0.727537	0.460196	0.870238	-0.200517	15.1408	712.682	RevPhase_positive
LPC(17:0)	9.99304	12.4572	9.53781	10.8233	10.9639	14.1277	9.49791	12.1994	12.7032	11.9022	13.2343	12.4694	0.454352	1	1	0.655338	0.459257	1.06043	0.084652	10.1055	510.356	NormPhase_positive
PE(O-38:6)	52.5974	56.4496	43.7334	49.4463	56.3622	54.2815	45.5067	50.1375	41.4717	43.1753	45.6563	69.4735	0.552548	1	1	0.729661	0.457267	0.944228	-0.0827926	6.8428	748.529	NormPhase_negative
TG(O-60:4)	0.394188	0.731088	0.289015	0.445118	0.479816	0.263972	0.453394	0.328919	0.642708	0.519587	0.525466	0.505434	0.462672	1	1	0.661534	0.455991	1.14302	0.192851	16.7997	970.917	RevPhase_positive
SM(d40:2)	138.88	188.827	156.432	129.604	150.897	142.264	146.942	165.028	155.655	175.693	150.709	156.853	0.462552	1	1	0.661534	0.455725	1.04849	0.0683126	9.4983	785.654	NormPhase_positive
DLCL(36:2)	8.62037	7.02122	3.64587	6.48982	6.23586	4.4181	2.98036	2.48744	2.50652	7.03814	3.30067	12.3382	0.602506	1	1	0.765419	0.455092	0.841346	-0.249228	9.2212	927.538	NormPhase_negative
PC(42:6)	19.0473	16.2413	20.3971	21.1956	17.9074	21.5534	18.8654	19.0606	14.0877	18.7632	20.2457	20.212	0.512643	1	1	0.702444	0.451526	0.956099	-0.0647677	8.6956	862.632	NormPhase_positive
TG(O-62:3)	0.0598	0.308179	0.0670388	0.0548957	0.134328	0.0253662	0.0675101	0.0422791	0.0686508	0.103464	0.0910395	0.0771133	0.476113	1	1	0.670933	0.450715	0.692813	-0.529462	17.0133	1000.96	RevPhase_positive
SM(t33:1)	0.462823	0.394824	0.39754	0.358143	0.455622	0.423207	0.278099	0.443538	0.358168	0.385226	0.471591	0.418546	0.503054	1	1	0.69677	0.446488	0.94503	-0.0815674	9.8203	705.555	NormPhase_positive
SM(d43:3)	0.916203	0.744955	0.67644	0.643593	0.751876	0.793089	0.544458	0.891203	0.721717	0.660553	0.671671	0.760501	0.471205	1	1	0.666286	0.446467	0.939009	-0.0907887	9.4271	825.684	NormPhase_positive
LPA(12:0)	0.0608723	0.0478311	0.0449248	0.064246	0.0769172	0.083845	0.0636663	0.0573131	0.0622214	0.0648618	0.0649011	0.0924585	0.594663	1	1	0.757142	0.443458	1.07074	0.0986114	9.4533	353.174	NormPhase_negative
BMP(40:7)	50.9459	58.866	40.7562	32.7284	55.1396	62.1696	40.0329	35.3456	33.6672	41.6215	37.7803	81.6653	0.57628	1	1	0.745095	0.440881	0.898561	-0.154312	7.7914	819.519	NormPhase_negative
PI(40:5)	62.1291	50.883	39.3653	43.7447	66.2295	59.5946	54.6536	34.676	41.6322	60.5022	40.7276	72.4084	0.700858	1	1	0.839426	0.440681	0.946121	-0.0799038	8.8815	911.566	NormPhase_negative
TG(64:9)	0.569465	0.321875	0.381994	0.618318	0.517517	0.557546	0.642587	0.871304	0.345633	0.738111	1.0875	1.01091	0.0486484	1	1	0.163159	1.20088	1.58291	0.662581	16.2987	1030.88	RevPhase_positive
TG(65:0)	0.103909	0.0841156	0.27166	0.145027	0.0633591	0.10295	0.0659203	0.0927373	0.11799	0.0787722	0.078276	0.0878097	0.238894	1	1	0.47545	0.787257	0.676382	-0.56409	17.3313	1063.04	RevPhase_positive
LPG(20:4)	0.0749618	0.0709016	0.0380336	0.0409886	0.0614441	0.0605213	0.0657991	0.0337579	0.0368825	0.0819964	0.045326	0.11168	0.74024	1	1	0.868395	0.43568	1.08243	0.114275	9.1495	531.273	NormPhase_negative
TG(65:1)	0.148444	0.265775	0.597929	0.198171	0.127098	0.158289	0.328126	0.21902	0.364067	0.269638	0.280118	0.283208	0.603158	1	1	0.765419	0.408935	1.16612	0.221719	17.2275	1061.02	RevPhase_positive
PE(41:7)	5.772	5.22968	4.99239	4.2191	6.72998	6.96221	4.9256	5.83128	4.08366	4.38974	5.11544	7.38419	0.589314	1	1	0.754505	0.434214	0.935838	-0.0956696	6.7685	802.54	NormPhase_negative
TG(O-60:3)	0.269789	0.869605	0.247554	0.313919	0.436548	0.179931	0.437311	0.275156	0.643886	0.572933	0.454043	0.434875	0.490921	1	1	0.684795	0.432644	1.21613	0.282302	16.8885	972.932	RevPhase_positive
PE(O-36:3)	2.78872	3.15618	2.3431	2.6389	3.33819	3.22534	2.03321	2.36305	2.34881	2.71566	2.36303	4.37193	0.588328	1	1	0.754081	0.432643	0.925974	-0.110956	7.1476	726.546	NormPhase_negative
PE(39:5)	5.80471	5.79238	6.17305	4.58724	6.47816	7.03999	6.14798	6.19917	5.09739	4.22238	5.94498	6.20328	0.484112	1	1	0.67705	0.432242	0.94257	-0.0853289	6.8432	778.54	NormPhase_negative
CL(72:6)	137.301	107.623	49.1412	29.6807	118.328	91.3241	90.3663	24.1563	45.6326	86.5863	42.6154	166.722	0.644292	1	1	0.793617	0.432178	0.855045	-0.225929	7.8091	1452	NormPhase_negative
TG(65:2)	0.26092	0.677653	0.853171	0.48184	0.219466	0.271818	0.993763	0.730775	1.2995	0.810668	0.800085	0.78303	0.00951206	1	1	0.046834	1.38373	1.95952	0.970503	17.1198	1059.01	RevPhase_positive
BMP(36:6)	0.367542	0.404392	0.410641	0.369004	0.322696	0.33106	0.333503	0.597036	0.379258	0.287426	0.47248	0.335886	0.521896	1	1	0.709212	0.431447	1.0908	0.125393	7.8988	765.472	NormPhase_negative
LPC(O-22:0)	0.331901	0.370188	0.364624	0.413168	0.305908	0.365517	0.352844	0.311148	0.335917	0.330456	0.374175	0.370282	0.496313	1	1	0.689091	0.429217	0.964448	-0.0522242	9.945	566.455	NormPhase_positive
BMP(40:9)	1.4565	1.65924	1.51285	1.30783	1.21754	1.64187	1.34991	2.63702	1.55872	1.07663	1.82377	1.3287	0.517374	1	1	0.705565	0.428985	1.11129	0.15224	7.7735	815.488	NormPhase_negative
PC(38:2)	12.1562	14.9185	15.378	15.265	12.9585	13.8322	12.7396	13.9049	14.1562	14.963	11.9067	14.0825	0.529893	1	1	0.713341	0.428831	0.967392	-0.047827	8.8562	814.632	NormPhase_positive
LPC(17:1)	2.44451	3.28085	2.77464	2.87812	3.03076	4.43252	2.3385	3.37177	3.04118	3.11952	4.30901	4.42208	0.512281	1	1	0.702444	0.428514	1.09345	0.128882	10.0877	508.34	NormPhase_positive
BMP(36:5)	3.39172	4.0576	4.30539	4.18012	3.04262	2.88006	3.91443	5.18491	4.03904	2.85899	5.27547	2.41917	0.587213	1	1	0.753492	0.427748	1.08393	0.116273	7.8988	767.488	NormPhase_negative
PG(37:2)	0.36957	0.332895	0.2843	0.273669	0.325313	0.226521	0.327916	0.507126	0.478733	0.129564	0.461352	0.150406	0.594278	1	1	0.757142	0.423144	1.13399	0.181412	8.2745	787.55	NormPhase_negative
PE(O-46:8)	1.18185	1.67902	1.07881	1.5459	1.84706	1.26502	1.36224	1.6719	0.980538	0.947256	1.07557	1.78226	0.516579	1	1	0.705565	0.423098	0.909524	-0.136816	6.6102	856.623	NormPhase_negative
CL(68:3)	17.6154	13.4871	11.8124	18.9014	15.6048	13.4842	15.0121	17.7959	16.2108	22.3477	18.5752	9.70156	0.495676	1	1	0.689037	0.422982	1.09612	0.132408	7.9524	1401.98	NormPhase_negative
TG(65:3)	0.26196	0.467429	0.769362	0.444187	0.18949	0.24367	0.804761	0.584354	1.02348	0.739612	0.668528	0.689468	0.00906477	1	1	0.0453633	1.39638	1.89816	0.924598	17.0133	1056.99	RevPhase_positive
PG(38:7)	0.31229	0.335079	0.167316	0.154193	0.293577	0.261103	0.202743	0.183151	0.20191	0.31634	0.174914	0.317274	0.617951	1	1	0.778247	0.421051	0.916494	-0.125802	8.2565	791.488	NormPhase_negative
TG(65:4)	0.142452	0.18311	0.476047	0.266885	0.00813686	0.127301	0.315124	0.240695	0.371108	0.298534	0.266934	0.263788	0.223634	1	1	0.463266	0.792674	1.45871	0.544688	16.9157	1054.97	RevPhase_positive
BMP(37:3)	0.332634	0.491924	0.370667	0.335764	0.387642	0.332494	0.392695	0.304144	0.334066	0.244439	0.498437	0.298074	0.517322	1	1	0.705565	0.416514	0.920364	-0.119723	7.8988	785.534	NormPhase_negative
MLCL(56:7)	45.7089	38.2264	10.4826	14.0746	29.8915	23.8959	17.5105	5.54264	8.64455	39.2216	11.9777	57.0853	0.719947	1	1	0.854088	0.416316	0.862598	-0.21324	8.5422	1211.75	NormPhase_negative
TG(O-56:1)	0.863216	2.78164	0.798153	0.858522	1.46791	0.509988	0.735596	0.509547	0.986773	1.21602	1.23614	1.08341	0.507476	1	1	0.69869	0.415737	0.7923	-0.335882	16.8402	920.901	RevPhase_positive
PS(40:1)	2.6294	3.04696	5.24364	5.81979	2.74402	3.06261	4.62132	5.97361	5.56789	1.43548	5.38038	1.57026	0.749651	1	1	0.868395	0.414744	1.08882	0.122762	8.8636	844.608	NormPhase_negative
BMP(40:4)	0.575067	0.630616	0.512212	0.549164	0.641748	0.551643	0.521976	0.338015	0.458664	0.57329	0.496816	0.850989	0.632992	1	1	0.788671	0.41219	0.936222	-0.095077	7.8272	825.566	NormPhase_negative
LPG(20:3)	0.215937	0.218449	0.0457909	0.0722886	0.19173	0.138395	0.067678	0.032476	0.0486032	0.242255	0.0447323	0.317003	0.720521	1	1	0.854088	0.412024	0.852885	-0.229577	9.1496	533.289	NormPhase_negative
PI(17:0)	0.817908	0.581757	0.692895	0.621094	0.713441	0.658149	0.634688	0.592827	0.770213	0.683804	0.619214	0.607085	0.509151	1	1	0.700158	0.411405	0.956572	-0.0640544	9.4713	599.284	NormPhase_negative
PE(O-37:5)	1.54036	1.73972	2.22322	2.45916	1.90545	2.18843	2.21936	3.16384	2.07534	1.21483	2.67336	1.86598	0.549445	1	1	0.727746	0.411147	1.09591	0.132135	6.9305	736.53	NormPhase_negative
PE(35:1)	3.6528	4.40078	3.11626	3.18158	4.37308	3.96341	3.06906	3.47415	3.23623	3.10872	4.12889	4.48069	0.563722	1	1	0.736251	0.410657	0.947542	-0.0777387	7.255	730.54	NormPhase_negative
PE(O-42:6)	16.3449	18.1575	14.4407	15.8571	17.0684	15.4038	16.0055	19.1186	15.2466	14.8603	17.4797	17.9005	0.534045	1	1	0.715583	0.409779	1.03432	0.0486866	6.7175	804.592	NormPhase_negative
TG(65:5)	0.0697621	0.0687726	0.239976	0.0934716	0.0482574	0.0613177	0.112257	0.115058	0.105198	0.109663	0.133419	0.12393	0.534015	1	1	0.715583	0.419363	1.20285	0.266455	16.8015	1052.96	RevPhase_positive
SM(d34:1)	592.344	523.189	429.499	464.862	470.025	442.923	406.574	515.531	575.652	497.122	545.83	523.385	0.506972	1	1	0.69869	0.407313	1.04833	0.0680882	9.6411	703.575	NormPhase_positive
DG(40:0)	12.5141	10.3557	25.448	16.4547	8.81352	13.8822	13.727	16.8582	18.2467	13.4491	15.5491	18.8866	0.574068	1	1	0.74409	0.407024	1.10574	0.145007	15.0327	698.666	RevPhase_positive
TG(65:6)	0.0448528	0.046041	0.0772286	0.100372	0.0508763	0.0306183	0.0607613	0.0684305	0.037968	0.0654286	0.0763572	0.110752	0.434892	1	1	0.640923	0.49831	1.19917	0.262039	16.6973	1050.94	RevPhase_positive
PE(41:4)	0.425144	0.557442	0.759493	0.715609	0.474401	0.34105	0.54329	0.855415	0.573447	0.234033	1.46534	0.350271	0.541165	1	1	0.720981	0.406334	1.22873	0.297164	6.8175	808.587	NormPhase_negative
PC(36:4)	959.727	767.513	829.653	808.312	895.535	890.521	854.221	833.574	823.565	796.699	864.109	871.163	0.577041	1	1	0.745095	0.404616	0.979048	-0.0305486	8.8384	782.57	NormPhase_positive
PE(O-38:5)	50.4782	53.4915	59.9253	68.0157	48.4125	51.9377	58.5717	76.4698	55.1752	42.8239	64.6186	54.6741	0.557095	1	1	0.732611	0.404059	1.06041	0.0846247	6.8433	750.545	NormPhase_negative
TG(O-64:7)	0.0608482	0.120553	0.0689147	0.10098	0.0766374	0.0684137	0.0810979	0.0792465	0.0827973	0.114722	0.102851	0.0814383	0.514023	1	1	0.703496	0.403526	1.09229	0.127351	16.8015	1020.93	RevPhase_positive
PE(37:5)	1.87544	2.46258	2.56775	2.05666	2.05796	2.51343	2.40377	3.03953	2.50851	1.65881	3.2445	1.64589	0.606764	1	1	0.768301	0.403102	1.07147	0.0995851	7.0581	750.509	NormPhase_negative
SPH(18:1)	22.031	22.0228	25.1679	22.3959	19.5704	23.6718	20.2338	22.1637	26.515	21.9424	19.5359	21.985	0.748383	1	1	0.868395	0.402016	0.981581	-0.0268205	6.1272	300.29	RevPhase_positive
DLCL(34:2)	6.68093	4.21143	1.29499	4.45569	3.7648	4.47832	3.88455	1.40686	1.40765	5.75318	2.74583	8.1117	0.843219	1	1	0.919077	0.401592	0.936656	-0.0944085	9.2568	899.507	NormPhase_negative
PC(O-32:1)	3.47559	3.0321	3.41352	3.46265	3.02388	3.37347	2.95207	3.08184	3.18648	2.94306	3.76699	3.24272	0.520435	1	1	0.708063	0.400332	0.969261	-0.0450432	9.0344	718.575	NormPhase_positive
TG(O-54:1)	1.98181	6.49599	1.8853	1.99127	3.99954	1.22333	1.89391	1.27897	2.49019	2.8767	2.9591	2.63402	0.525044	1	1	0.710566	0.399407	0.804045	-0.314652	16.6925	892.87	RevPhase_positive
SM(d41:3)	1.33461	1.90096	1.23649	0.781143	1.32511	1.29266	0.871688	1.19768	1.1719	1.34563	1.30256	1.33405	0.527302	1	1	0.712353	0.398372	0.917739	-0.123843	9.4628	797.654	NormPhase_positive
PS(36:4)	119.981	112.306	161.881	167.48	85.8544	92.7582	144.61	177.043	152.439	93.2819	167.539	59.7947	0.707442	1	1	0.842925	0.398196	1.07355	0.102391	8.8992	782.499	NormPhase_negative
PE(40:4)	33.6922	36.91	48.0241	48.3119	33.8999	35.2772	38.3223	56.3018	44.0523	29.3254	55.5298	29.2154	0.638896	1	1	0.792067	0.39785	1.07044	0.0982036	6.8611	794.571	NormPhase_negative
PI(36:1)	8.66943	6.44619	2.74149	6.23085	8.07588	5.6806	5.3533	2.59101	2.3756	12.79	3.87558	9.4625	0.906346	1	1	0.956901	0.396423	0.963101	-0.0542413	8.9529	863.566	NormPhase_negative
PG(35:1)	2.45127	2.38019	2.06398	1.97202	2.25652	2.35304	1.94143	2.41854	2.19875	1.75819	2.52512	2.07447	0.525362	1	1	0.710566	0.396003	0.958408	-0.0612875	8.3279	761.534	NormPhase_negative
PC(O-38:5)	23.6439	22.5508	22.2651	24.9228	23.3952	23.2663	18.1927	22.1663	26.7756	20.2037	23.1585	24.7709	0.568517	1	1	0.738559	0.395958	0.965892	-0.0500655	8.7135	794.607	NormPhase_positive
CE(22:6)	12423.7	12764.8	14700.4	6916.19	16835.3	11446.4	9376.56	11769.8	12773.3	10616.1	12422.2	12280.9	0.528997	1	1	0.713341	0.394081	0.922118	-0.116977	16.1753	714.618	RevPhase_positive
TG(O-54:2)	3.3485	9.27532	3.65717	4.16285	6.80676	2.66394	3.18967	2.83321	4.7656	5.03229	4.75051	4.92151	0.529692	1	1	0.713341	0.39357	0.852188	-0.230757	16.5497	890.854	RevPhase_positive
PE(O-34:3)	3.55249	3.75978	3.35536	3.38188	4.45265	3.72623	2.8602	3.84143	3.81761	3.1754	3.56165	4.00496	0.52458	1	1	0.710566	0.393405	0.956491	-0.0641765	7.2201	698.514	NormPhase_negative
LPG(18:1)	1.32423	1.50932	0.80666	1.01634	1.12707	0.982201	0.991535	0.549326	0.819399	1.53804	0.860362	1.49002	0.663193	1	1	0.811196	0.392349	0.923564	-0.114716	9.2033	509.289	NormPhase_negative
CL(72:7)	283.353	289.161	327.995	326.865	256.323	268.689	321.103	323.373	319.625	232.384	299.895	247.188	0.944408	1	1	0.967955	0.38707	0.994968	-0.00727812	7.7555	1449.98	NormPhase_negative
LPE(O-18:2)	1.4638	1.25428	0.047365	0.554627	0.581451	1.01573	0.587667	0.207835	0.10204	0.923329	0.330262	2.04585	0.749044	1	1	0.868395	0.386299	0.85352	-0.228503	8.7745	462.299	NormPhase_negative
SM(d43:0)	0.399631	0.356144	0.357996	0.344188	0.362356	0.327779	0.277827	0.428744	0.359152	0.377754	0.459864	0.351986	0.542631	1	1	0.722044	0.385971	1.04992	0.0702785	9.32	831.732	NormPhase_positive
TG(65:7)	0.0370883	0.00373828	0.0295738	0.0425396	0.0168039	0.0140492	0.0431795	0.0578515	1.27459e-05	0.0553121	0.0964586	0.067871	0.0779081	1	1	0.22651	1.08054	2.23019	1.15717	16.643	1048.93	RevPhase_positive
LPE(20:5)	0.963392	0.932145	2.39777	3.61763	0.393692	0.592001	3.02462	1.34308	2.33844	0.722032	3.05068	0.408747	0.644685	1	1	0.793617	0.385245	1.22379	0.291354	8.7565	498.263	NormPhase_negative
SM(t42:2)	1.01679	1.15606	0.735161	0.925039	0.766635	0.619395	0.499406	0.788104	0.938078	0.99299	0.755776	0.829569	0.53515	1	1	0.716229	0.383456	0.920455	-0.119581	9.5699	829.68	NormPhase_positive
PE(O-34:1)	1.57723	1.40319	0.921349	0.87902	1.89528	1.30504	1.13643	0.49276	1.24625	1.2415	0.696209	2.28267	0.634778	1	1	0.789017	0.382576	0.889077	-0.16962	7.2022	702.545	NormPhase_negative
TG(66:0)	0.101065	0.0750973	0.232725	0.113382	0.0556293	0.09109	0.0654687	0.0729285	0.0923074	0.0470362	0.0551087	0.0651729	0.141217	1	1	0.341472	0.953098	0.594962	-0.749131	17.4032	1077.05	RevPhase_positive
DLCL(36:3)	27.3765	22.8157	10.8718	20.8984	15.1318	17.5456	16.5168	7.61296	9.40928	21.952	14.4256	35.1545	0.745592	1	1	0.868395	0.381519	0.916532	-0.125743	9.2211	925.523	NormPhase_negative
PE(35:2)	6.6302	8.19082	8.47578	7.75951	6.71504	8.22278	7.6702	12.7578	7.78165	4.85778	10.9788	6.20706	0.592643	1	1	0.757083	0.381383	1.0926	0.127768	7.2371	728.525	NormPhase_negative
CL(74:8)	64.8929	16.467	24.2223	14.7403	96.5112	36.5864	13.0053	20.8287	10.4319	64.2078	12.5132	115.802	0.901636	1	1	0.956197	0.381111	0.934372	-0.0979313	7.7376	1476	NormPhase_negative
BMP(44:9)	0.886073	0.7771	0.573717	0.68133	0.559378	0.842104	0.888512	0.716932	0.758908	0.644875	0.673617	0.899509	0.554206	1	1	0.730689	0.380087	1.0608	0.0851565	7.648	871.55	NormPhase_negative
SM(d40:0)	13.6945	10.8596	10.5105	12.8197	10.1525	10.8029	11.0926	11.2158	10.4541	10.2452	12.1373	11.2648	0.550085	1	1	0.727756	0.378801	0.964703	-0.0518431	9.3913	789.685	NormPhase_positive
PI(40:3)	3.62536	3.7628	2.42799	2.81339	4.58831	4.0503	3.01835	1.89578	2.36425	4.53835	1.92236	6.30796	0.803381	1	1	0.894286	0.376838	0.942586	-0.0853042	8.8815	915.598	NormPhase_negative
TG(66:1)	0.198809	0.486721	0.701309	0.364659	0.205312	0.225987	0.700957	0.428745	0.691329	0.563944	0.573368	0.574761	0.0416249	1	1	0.149412	1.18811	1.61861	0.694758	17.297	1075.04	RevPhase_positive
PC(O-36:2)	0.869054	0.903748	0.822107	0.900068	0.887598	0.743963	0.867751	0.617352	0.81001	0.93254	0.833158	0.886115	0.577432	1	1	0.745095	0.375325	0.964964	-0.0514527	8.8204	772.621	NormPhase_positive
SM(d31:1)	0.088694	0.0903379	0.0516175	0.0508969	0.0896984	0.0909811	0.07656	0.0849858	0.0922778	0.0743182	0.0853888	0.0802415	0.562731	1	1	0.736027	0.374895	1.06825	0.0952473	9.7126	661.528	NormPhase_positive
PE(46:7)	0.458885	0.567315	0.850153	0.565556	0.601971	0.351659	0.241357	0.585472	0.56926	0.280775	1.02382	0.260895	0.622622	1	1	0.782291	0.373718	0.872198	-0.197272	6.6643	872.618	NormPhase_negative
PG(32:0)	1.94108	1.57149	1.69129	1.92578	1.65433	1.22832	1.9329	1.02061	1.68725	2.05634	1.55006	0.965994	0.552793	1	1	0.729661	0.373447	0.920183	-0.120008	8.3994	721.503	NormPhase_negative
LPE(O-18:1)	1.11689	1.0088	0.691596	0.978139	0.739127	0.732082	0.832225	0.807656	0.437053	0.982093	0.708149	1.29925	0.814771	1	1	0.903469	0.373342	0.961986	-0.0559115	8.7745	464.315	NormPhase_negative
PE(40:6)	637.192	704.308	612.859	670.604	713.576	628.876	539.258	708.314	557.019	634.05	688.023	733.648	0.644583	1	1	0.793617	0.367644	0.973004	-0.0394823	6.8307	790.54	NormPhase_negative
PS(36:2)	28.7815	31.4213	43.2783	58.5227	21.5636	29.4508	41.7705	59.0082	40.5879	24.1696	46.3419	20.2538	0.698779	1	1	0.837807	0.367002	1.08973	0.123968	8.9171	786.53	NormPhase_negative
LPE(18:2)	22.336	25.6544	24.2573	37.6708	13.2552	16.5221	26.6994	28.7311	28.7748	15.9844	39.4577	13.7513	0.669106	1	1	0.815828	0.36619	1.09809	0.134998	8.8459	476.279	NormPhase_negative
PE(O-43:7)	0.350908	0.693368	0.443215	0.534968	0.377789	0.641	0.382387	0.752715	0.275149	0.386601	0.606112	0.292467	0.564182	1	1	0.736251	0.3642	0.886291	-0.174147	6.6786	816.592	NormPhase_negative
PE(44:5)	2.1378	2.4321	3.10688	2.34122	1.94021	1.7924	2.03933	2.76871	2.67657	1.57553	2.7036	1.88383	0.952481	1	1	0.972385	0.363182	0.992505	-0.0108535	6.7361	848.618	NormPhase_negative
PE(O-42:5)	4.86078	5.16712	5.23143	4.98899	4.69951	4.32099	5.54417	5.89739	4.7558	3.93562	5.13455	5.06226	0.584087	1	1	0.751156	0.362403	1.03625	0.0513708	6.7354	806.608	NormPhase_negative
PS(39:4)	54.9489	52.4701	61.146	57.1136	50.8457	56.3919	61.8022	62.175	60.4112	44.2369	70.6802	44.908	0.693519	1	1	0.83498	0.361523	1.03393	0.0481442	8.8282	824.546	NormPhase_negative
TG(66:2)	0.648049	3.00173	1.7418	1.50804	0.767602	0.632227	4.06453	2.67361	5.46441	3.41159	2.97731	3.17502	0.00252191	1	1	0.0163995	1.51003	2.62264	1.39102	17.19	1073.02	RevPhase_positive
TG(66:3)	0.726937	1.98931	1.58153	1.49946	0.751953	0.654585	3.39519	3.03743	5.43064	3.46836	2.85553	3.31137	0.000629071	0.648573	0.724061	0.00598398	1.6525	2.98434	1.57741	17.0837	1071.01	RevPhase_positive
PE(42:4)	2.97876	2.5224	4.00982	4.46815	2.67242	2.46729	2.81181	5.27382	3.50031	2.44287	4.91789	2.04304	0.640715	1	1	0.792119	0.3581	1.09786	0.134689	6.8038	822.603	NormPhase_negative
TG(66:4)	0.306925	0.514987	0.957142	0.625513	0.271508	0.288017	0.993887	1.05622	1.24851	1.14941	0.99618	1.24041	0.00136602	1	1	0.0104819	1.63687	2.2552	1.17326	16.979	1068.99	RevPhase_positive
BMP(39:4)	0.201564	0.22824	0.159412	0.154429	0.221856	0.197643	0.149542	0.168531	0.174688	0.128242	0.174248	0.287186	0.617363	1	1	0.778247	0.353935	0.930614	-0.103745	7.8272	811.55	NormPhase_negative
TG(66:6)	0.0166234	0.0560812	0.194986	0.102661	0.0208721	0.0106557	0.213716	0.163838	0.156326	0.195203	0.257403	0.223178	0.00398111	1	1	0.0236199	1.51204	3.01002	1.58977	16.7828	1064.96	RevPhase_positive
PE(O-42:4)	1.78309	2.15846	1.92122	2.19602	1.53231	1.39398	2.13925	2.28047	1.4793	1.61706	2.0752	2.05495	0.566147	1	1	0.737978	0.35324	1.06019	0.0843183	6.7183	808.623	NormPhase_negative
TG(O-60:5)	0.704199	0.858766	0.552303	0.771073	0.654043	0.50752	0.625994	0.504431	0.612612	0.614527	0.75564	0.708147	0.574004	1	1	0.74409	0.352115	0.944032	-0.0830924	16.6942	968.901	RevPhase_positive
PE(42:9)	13.6058	12.073	20.1762	16.4338	12.0079	13.3338	17.5164	14.9321	16.8547	10.3674	23.0136	10.6772	0.69133	1	1	0.833216	0.349823	1.0654	0.0913931	6.7318	812.524	NormPhase_negative
PE(O-36:2)	2.08855	2.00022	1.61772	1.75973	2.38142	2.3277	1.5716	1.86923	1.86414	2.11362	1.42924	2.81237	0.724031	1	1	0.857366	0.349665	0.957689	-0.0623702	7.1488	728.561	NormPhase_negative
PE(36:4)	575.835	651.131	771.177	713.727	624.761	624.94	687.486	754.199	666.585	567.012	769.767	616.911	0.705194	1	1	0.842925	0.349051	1.02534	0.0361031	7.1476	738.509	NormPhase_negative
DG(39:0)	6.62736	4.81526	12.1073	6.28127	3.31926	6.353	5.18667	6.65053	7.24285	5.79809	4.19597	6.90863	0.667911	1	1	0.815234	0.348218	0.910876	-0.134673	14.8904	684.65	RevPhase_positive
PC(O-44:8)	0.607893	0.516443	0.52171	0.501165	0.538118	0.558672	0.473985	0.549184	0.536761	0.576589	0.545598	0.611264	0.742529	1	1	0.868395	0.347477	1.01522	0.0217956	8.6417	872.653	NormPhase_positive
PE(38:3)	41.7084	49.528	36.4325	33.59	48.3068	49.2648	31.3397	34.3087	94.7522	37.6262	33.09	56.9659	0.659212	1	1	0.808044	0.345611	1.11302	0.154476	7.1297	768.555	NormPhase_negative
LPE(12:0)	0.22257	0.221695	0.345365	0.253495	0.230392	0.189969	0.287428	0.323307	0.234273	0.303823	0.168648	0.254688	0.580176	1	1	0.746961	0.345046	1.07426	0.103347	9.1496	396.216	NormPhase_negative
TG(O-60:2)	0.217061	1.01639	0.194574	0.206355	0.410835	0.124566	0.2244	0.147932	0.294406	0.36867	0.348716	0.29944	0.587048	1	1	0.753492	0.343598	0.775914	-0.366032	16.998	974.948	RevPhase_positive
TG(66:7)	0.126753	0.112155	0.110754	0.167782	0.106107	0.0957592	0.539435	0.502348	0.448724	0.489347	0.666441	0.589235	1.53792e-05	0.0172401	0.0177015	0.000547393	1.861	4.49809	2.16931	16.6747	1062.94	RevPhase_positive
SM(d39:1)	54.7062	44.1863	41.8164	40.5676	43.1543	53.4659	39.4927	48.9715	38.3416	49.6449	49.19	45.3902	0.73313	1	1	0.864583	0.337916	0.975293	-0.0360921	9.5163	773.654	NormPhase_positive
PG(34:3)	6.77858	7.23004	7.78679	7.80803	5.31002	6.00051	7.92013	5.73834	8.30745	6.36737	9.79046	4.55947	0.746728	1	1	0.868395	0.337281	1.04324	0.0610761	8.3301	743.488	NormPhase_negative
PE(35:3)	2.00038	2.16034	2.61021	2.16037	2.01984	2.57948	2.56619	3.66839	2.52511	1.08657	3.38431	1.37391	0.69792	1	1	0.837649	0.337187	1.07936	0.110182	7.2191	726.509	NormPhase_negative
TG(66:8)	0.115336	0.0868609	0.0801544	0.17104	0.0912299	0.073998	0.383336	0.45971	0.303516	0.388868	0.533417	0.489621	6.2562e-05	0.0685679	0.0720088	0.00128587	1.8073	4.13577	2.04816	16.5677	1060.93	RevPhase_positive
LPE(22:4)	3.56072	3.17733	3.36824	4.50916	1.99546	2.68371	3.28625	3.92615	3.78479	2.5895	4.01607	2.57108	0.745007	1	1	0.868395	0.336227	1.04557	0.0642863	8.6674	528.31	NormPhase_negative
PE(44:4)	0.742513	1.37714	1.73368	2.04472	0.914544	0.946794	0.781438	2.1334	1.68607	0.662325	2.22753	0.886823	0.779409	1	1	0.881459	0.335981	1.07967	0.110592	6.7232	850.634	NormPhase_negative
LPG(18:0)	0.548607	0.405246	0.26326	0.388516	0.390659	0.268821	0.330956	0.207135	0.261967	0.66965	0.304167	0.510563	0.970073	1	1	0.980929	0.334836	1.00853	0.0122587	9.2031	511.304	NormPhase_negative
TG(67:1)	0.0872107	0.162129	0.294203	0.105467	0.074113	0.098822	0.194896	0.131672	0.204104	0.174176	0.178905	0.177692	0.301789	1	1	0.5371	0.67394	1.29138	0.368917	17.3507	1089.05	RevPhase_positive
TG(67:2)	0.267509	1.09954	0.575423	0.538607	0.272241	0.253515	1.43547	0.892466	2.01229	1.30477	1.19698	1.04464	0.00310719	1	1	0.0194368	1.49489	2.6229	1.39116	17.2447	1087.04	RevPhase_positive
TG(67:3)	0.331611	0.770894	0.57251	0.540134	0.258051	0.266539	1.66509	1.30787	2.6402	1.38593	1.38643	1.30615	0.0017613	1	1	0.0125023	1.63173	3.53744	1.8227	17.1377	1085.02	RevPhase_positive
PE(O-44:5)	1.08991	0.642274	0.917481	0.959872	0.938137	0.896207	1.09912	0.958844	0.519917	0.770836	0.980945	1.20449	0.90047	1	1	0.956197	0.329215	1.01658	0.0237276	6.6648	834.639	NormPhase_negative
PE(32:2)	6.48372	6.79751	7.96104	7.18856	4.73937	5.7657	8.33942	8.67878	6.61634	6.5017	8.03121	2.89081	0.729476	1	1	0.862926	0.32734	1.05451	0.0765718	7.3443	686.477	NormPhase_negative
PE(36:5)	57.0114	63.0673	75.7185	59.9791	51.9923	54.8436	64.4929	75.9898	62.8462	51.9548	73.7774	42.1252	0.825961	1	1	0.907138	0.327256	1.02365	0.0337166	7.1297	736.493	NormPhase_negative
TG(67:4)	0.219168	0.333878	0.446077	0.328396	0.155447	0.180383	0.616321	0.592713	0.849105	0.626544	0.60627	0.588151	0.000131128	0.141225	0.150928	0.00201238	1.69985	2.3321	1.22163	17.0351	1083.01	RevPhase_positive
TG(O-64:8)	0.0957465	0.159806	0.0597705	0.102353	0.11656	0.0685693	0.0897083	0.0775454	0.0711978	0.0918289	0.111484	0.114333	0.647693	1	1	0.796468	0.326608	0.922517	-0.116353	16.6942	1018.92	RevPhase_positive
PC(O-44:4)	0.237202	0.241829	0.345093	0.230073	0.206205	0.303954	0.229545	0.228116	0.208593	0.21543	0.306693	0.287188	0.598377	1	1	0.761029	0.325916	0.943241	-0.0843017	8.6244	880.716	NormPhase_positive
BMP(38:8)	0.230534	0.239659	0.272346	0.169382	0.228196	0.278441	0.149221	0.386411	0.191949	0.198042	0.263441	0.357498	0.630982	1	1	0.788557	0.322954	1.09024	0.124639	7.8273	789.472	NormPhase_negative
LPE(20:1)	2.88452	3.01783	2.05166	2.58276	2.57046	2.79587	2.84082	1.51496	2.32242	2.40711	2.61984	3.51168	0.715417	1	1	0.849789	0.322602	0.956847	-0.0636393	8.7923	506.325	NormPhase_negative
BMP(26:0)	1.3762	1.36798	1.38511	1.30435	1.5394	1.39	1.20495	1.32144	1.35826	1.46183	1.42258	1.47575	0.715138	1	1	0.849789	0.321229	0.985863	-0.0205402	8.0597	637.409	NormPhase_negative
LPE(O-16:1)	1.79707	1.63546	0.313859	1.7483	0.871033	0.928409	1.07908	0.94203	0.650406	1.3338	0.658357	1.9957	0.74873	1	1	0.868395	0.319238	0.912977	-0.131349	8.848	436.284	NormPhase_negative
PS(40:4)	39.688	37.4254	48.3367	56.751	33.9657	40.7593	43.3002	67.7422	43.7576	31.3954	50.381	34.9768	0.707219	1	1	0.842925	0.317203	1.05693	0.0798817	8.8279	838.561	NormPhase_negative
PC(46:12)	0.148479	0.189407	0.15914	0.14174	0.157931	0.152295	0.121297	0.179481	0.0979304	0.124728	0.22432	0.139185	0.62325	1	1	0.782291	0.315137	0.934614	-0.0975576	8.6025	906.601	NormPhase_positive
PS(37:0)	399.898	414.556	431.257	485.029	384.978	367.272	412.018	392.212	399.795	410.097	413.987	405.737	0.653238	1	1	0.80243	0.312293	0.980208	-0.0288406	8.935	804.577	NormPhase_negative
LPG(20:1)	0.0516165	0.0753222	0.0311656	0.0298849	0.0422189	0.0256169	0.0369652	0.0209814	0.0340049	0.0594541	0.0284974	0.0500188	0.661436	1	1	0.809907	0.311896	0.898746	-0.154014	9.1495	537.32	NormPhase_negative
LPG(22:5)	0.041224	0.0257801	0.0294467	0.0405225	0.0475201	0.0456593	0.0342223	0.0287539	0.0353368	0.0375383	0.034971	0.0542488	0.870285	1	1	0.938798	0.311673	0.977921	-0.0322102	9.1138	557.289	NormPhase_negative
LPE(22:7)	1.08061	0.895265	0.271365	0.793549	0.89086	0.824357	0.658011	0.316741	0.742224	0.938208	0.850122	1.04083	0.823733	1	1	0.906853	0.311442	0.955873	-0.0651096	8.6853	522.263	NormPhase_negative
PE(32:1)	38.9065	47.2333	69.3687	73.2625	39.8424	40.1909	62.2294	62.656	53.3115	44.9714	58.7442	25.458	0.978532	1	1	0.985381	0.311045	0.995357	-0.00671356	7.3621	688.493	NormPhase_negative
PE(O-44:9)	0.560457	0.404604	0.238687	0.358353	0.259854	0.293114	0.529331	0.69784	0.266408	0.269913	0.345194	0.27753	0.618	1	1	0.778247	0.310581	1.1282	0.174019	6.6549	826.577	NormPhase_negative
TG(67:5)	0.0640169	0.0843393	0.228298	0.112311	0.0304043	0.0520427	0.189176	0.160243	0.173729	0.162944	0.155402	0.189139	0.0453089	1	1	0.156608	1.21678	1.80366	0.850929	16.9245	1080.99	RevPhase_positive
LPE(18:1)	66.7756	67.8191	42.6271	53.8586	51.3573	53.9707	61.7519	32.7994	44.8871	60.4804	56.0056	84.9579	0.9298	1	1	0.964144	0.30865	1.0133	0.0190605	8.8637	478.294	NormPhase_negative
DLCL(34:3)	22.0679	15.2012	9.53875	17.6216	9.19372	14.6874	20.5999	6.80013	10.3324	17.1214	14.4873	23.5839	0.818153	1	1	0.905475	0.308318	1.05225	0.0734797	9.2568	897.491	NormPhase_negative
DG(O-40:3)	1.52372	3.79239	1.97613	1.02614	3.46078	1.28895	1.01373	1.00333	2.10066	2.5914	1.90299	2.79951	0.640349	1	1	0.792119	0.304386	0.873242	-0.195546	14.6198	678.64	RevPhase_positive
TG(67:6)	0.0311591	0.0278832	0.106988	0.0494185	0.0212786	0.0308556	0.0670466	0.0641268	0.030957	0.0538203	0.0585262	0.0819482	0.346748	1	1	0.568775	0.578996	1.33202	0.413613	16.8175	1078.97	RevPhase_positive
PE(40:3)	1.1314	0.934759	1.90531	1.46182	0.875991	2.08708	1.14877	1.6619	1.54698	1.14426	1.54466	2.11706	0.628053	1	1	0.78575	0.303792	1.09138	0.126153	6.9536	796.587	NormPhase_negative
LPG(22:6)	0.161459	0.191673	0.118965	0.0857553	0.212118	0.193874	0.0896601	0.131857	0.107775	0.153349	0.113824	0.342774	0.926879	1	1	0.964055	0.301557	0.974472	-0.0373072	9.1138	555.273	NormPhase_negative
SM(t38:1)	0.140349	0.141098	0.061045	0.12534	0.0938178	0.0549777	0.0495547	0.128532	0.0981235	0.0876406	0.0997145	0.0958752	0.627231	1	1	0.78575	0.301065	0.907257	-0.140416	9.7125	775.633	NormPhase_positive
PE(O-36:5)	36.7569	37.4265	40.964	46.0912	36.8414	37.5311	42.4753	49.1667	38.0087	30.8164	44.7529	38.1304	0.678942	1	1	0.825459	0.301052	1.03285	0.0466275	7.0412	722.514	NormPhase_negative
PE(37:3)	1.44457	1.71734	1.3992	1.23941	1.63766	1.7365	1.42777	1.65053	1.52824	1.15935	1.43895	1.64009	0.627891	1	1	0.78575	0.299956	0.964059	-0.0528066	7.1655	754.54	NormPhase_negative
Cer(d34:2)	0.36043	0.560204	1.51354	1.45561	1.09644	1.32053	0.914965	1.18263	1.59033	1.36062	0.958616	0.631957	0.824125	1	1	0.906853	0.299486	1.0527	0.0740938	12.1253	536.503	RevPhase_positive
TG(68:0)	0.0324243	0.0232563	0.0761253	0.0318849	0.0166064	0.0296249	0.0186496	0.0299142	0.0282256	0.0139648	0.0246893	0.0288515	0.269469	1	1	0.507625	0.727671	0.687374	-0.540833	17.5165	1105.08	RevPhase_positive
PA(38:6)	13.7784	8.75429	7.79088	8.38255	11.6048	10.9953	8.4283	14.1265	9.95659	9.28699	7.99577	7.48611	0.633129	1	1	0.788671	0.296791	0.934332	-0.0979923	7.9882	719.467	NormPhase_negative
PE(42:5)	9.15546	10.3802	12.6093	11.6512	9.69221	9.08995	9.54143	12.9009	10.9545	8.28185	13.2158	8.32793	0.922114	1	1	0.9614	0.294888	1.01029	0.0147716	6.7862	820.587	NormPhase_negative
PC(O-46:8)	0.313192	0.266256	0.315638	0.317122	0.286612	0.335891	0.246487	0.323337	0.333393	0.311729	0.347368	0.32377	0.639297	1	1	0.792067	0.29246	1.028	0.0398408	8.6059	900.684	NormPhase_positive
LPE(22:5)	24.8537	18.4986	12.6793	21.3818	13.5928	14.6702	17.6439	11.9312	15.6977	19.8375	17.9829	16.7697	0.679157	1	1	0.825459	0.291222	0.944988	-0.0816319	8.685	526.294	NormPhase_negative
PS(34:1)	5.95729	6.89779	6.31006	7.65311	5.51753	5.00985	6.64626	7.86699	6.06367	5.88728	5.42431	4.44934	0.789051	1	1	0.88629	0.290845	0.973015	-0.0394659	8.9707	760.514	NormPhase_negative
DG(O-34:1)	3.30333	5.48848	3.91612	3.64693	3.30817	4.44576	3.07643	4.18155	3.8037	4.73	5.00174	4.59454	0.644129	1	1	0.793617	0.289846	1.05306	0.0745854	14.1074	598.577	RevPhase_positive
PS(36:0)	4.78474	4.61368	5.25934	4.26653	3.84296	4.62073	4.93997	5.8098	4.3481	3.68998	6.27346	3.54202	0.695356	1	1	0.836316	0.289576	1.04438	0.0626405	8.9708	790.561	NormPhase_negative
TG(68:1)	0.0875723	0.271998	0.281096	0.157699	0.109055	0.104124	0.375644	0.237682	0.460963	0.329961	0.310837	0.330603	0.00429329	1	1	0.0248321	1.46185	2.02234	1.01603	17.4217	1103.07	RevPhase_positive
PA(32:0)	0.935009	0.572547	0.328748	1.19865	0.756746	0.583649	0.519572	1.31469	1.0612	0.443432	0.463997	0.144414	0.751361	1	1	0.869067	0.287353	0.902168	-0.148533	8.2029	647.466	NormPhase_negative
PE(37:2)	2.29194	3.03677	3.05334	2.58166	2.28981	2.6964	2.29122	4.94812	2.33954	1.35811	4.25113	2.26972	0.680431	1	1	0.826135	0.287226	1.09454	0.130325	7.1834	756.555	NormPhase_negative
DG(42:0)	1.69144	1.25377	4.77512	2.30162	0.961456	2.586	1.36517	2.27982	3.28355	1.50211	2.37268	2.48694	0.943134	1	1	0.967955	0.286571	0.979429	-0.0299876	15.3176	726.698	RevPhase_positive
TG(68:2)	0.797296	4.63132	1.84159	1.90317	1.27371	0.875435	5.72039	3.74226	7.78748	5.43339	4.37312	4.39243	0.0023291	1	1	0.0156771	1.51285	2.77757	1.47382	17.3033	1101.05	RevPhase_positive
PE(44:11)	1.36842	1.14362	1.62475	1.71203	0.933179	1.60271	1.29414	1.68512	1.47746	1.13977	2.15202	1.07503	0.731225	1	1	0.864107	0.284943	1.05234	0.0735974	6.6526	836.524	NormPhase_negative
PG(35:2)	0.754743	0.729141	0.760109	1.05381	0.592225	0.707817	0.731098	0.928118	0.902681	0.527528	1.10779	0.472441	0.922105	1	1	0.9614	0.284525	1.01562	0.0223563	8.3278	759.519	NormPhase_negative
LPG(16:0)	1.33297	1.46527	0.83486	1.2292	0.869952	0.84436	1.15318	0.573871	0.716547	1.5068	0.991882	1.62348	0.993175	1	1	0.994039	0.282816	0.998347	-0.00238615	9.2749	483.273	NormPhase_negative
SM(t34:0)	1.16669	0.871483	0.895242	0.878839	0.929713	0.908996	0.721298	1.02513	0.97688	1.01959	1.12028	0.966487	0.685594	1	1	0.829778	0.282688	1.03162	0.0449143	9.7126	721.586	NormPhase_positive
PC(30:2)	0.365762	0.568646	0.314428	0.48812	0.374825	0.293614	0.461154	0.439039	0.22161	0.544888	0.413461	0.433017	0.776584	1	1	0.881459	0.281861	1.0448	0.063233	9.0523	702.506	NormPhase_positive
PS(37:4)	8.81219	7.21129	8.24476	7.86205	7.47174	8.86666	7.58188	12.9274	7.96182	5.77817	11.6814	5.80033	0.683028	1	1	0.827968	0.281278	1.06731	0.0939745	8.8637	796.515	NormPhase_negative
LPG(16:1)	0.0791217	0.0971956	0.0545005	0.0686946	0.0479516	0.10765	0.0983329	0.0191438	0.0351422	0.134893	0.0441426	0.0960353	0.831494	1	1	0.912344	0.279737	0.939742	-0.0896637	9.2927	481.257	NormPhase_negative
DG(40:9)	32.0948	13.9414	11.0732	13.5859	13.9131	18.5271	20.3598	18.9789	12.9642	11.9707	22.5613	22.0933	0.798338	1	1	0.891259	0.279266	1.05617	0.0788362	12.874	680.525	RevPhase_positive
TG(68:3)	1.22986	4.36788	2.00631	2.30154	1.51133	1.11765	8.73395	7.69369	14.753	9.23756	7.31604	7.99567	0.000694378	0.71382	0.799229	0.00644539	1.68619	4.44609	2.15254	17.2085	1099.04	RevPhase_positive
LPC(12:0)	1.36454	1.44393	1.49716	1.47694	1.44882	1.42249	1.43887	1.4428	1.45844	1.4131	1.4889	1.43493	0.862488	1	1	0.933888	0.275325	1.00268	0.00385685	10.3375	440.277	NormPhase_positive
PS(40:6)	345.447	345.471	358.882	398.142	302.042	334.613	298.689	492.225	337.857	289.153	354.711	254.508	0.801152	1	1	0.893452	0.275085	0.972438	-0.0403217	8.8279	834.53	NormPhase_negative
PE(36:2)	274.623	333.233	278.937	298.741	300.313	297.421	238.33	337.375	260.406	258.39	308.029	330.789	0.675233	1	1	0.822427	0.271985	0.97199	-0.0409868	7.2025	742.54	NormPhase_negative
CL(68:5)	20.5758	28.8508	13.4575	17.4746	25.162	25.8335	20.2528	14.9414	23.2507	24.3378	16.543	25.1847	0.705915	1	1	0.842925	0.271236	0.947899	-0.0771952	7.9167	1397.95	NormPhase_negative
PG(36:2)	43.6411	42.336	43.4893	53.0687	39.9203	34.7942	37.7704	47.7203	47.4617	40.4844	51.9312	29.1579	0.915893	1	1	0.960869	0.270483	0.989412	-0.0153574	8.2923	773.534	NormPhase_negative
PI(35:1)	0.295626	0.300073	0.17453	0.322313	0.281519	0.342167	0.264951	0.2856	0.237582	0.288497	0.355579	0.203541	0.683379	1	1	0.827968	0.267241	0.953107	-0.0692892	8.9885	849.551	NormPhase_negative
DG(O-38:0)	0.308621	0.939407	0.370719	0.29527	0.643542	0.264388	0.134529	0.341014	0.25457	0.962526	0.639179	0.728412	0.819735	1	1	0.905484	0.266434	1.08444	0.116949	15.0865	656.656	RevPhase_positive
TG(68:4)	0.714616	1.32459	0.938278	1.03523	0.688487	0.590924	2.8056	3.53608	4.29576	3.31129	2.95302	3.37352	1.04495e-05	0.0118184	0.0120273	0.000547393	1.83101	3.83122	1.9378	17.1042	1097.02	RevPhase_positive
PI(37:3)	5.60433	6.25027	5.22533	5.80622	6.94868	8.11265	5.85195	5.24326	5.4145	5.98865	5.03964	10.1877	0.968406	1	1	0.98033	0.264284	0.994156	-0.00845592	8.935	873.551	NormPhase_negative
DG(30:0)	40.2762	77.5187	63.3647	143.446	39.3871	48.3922	102.982	44.9444	89.0668	64.5388	77.6822	67.9797	0.757282	1	1	0.873719	0.262972	1.08441	0.116907	13.0541	558.509	RevPhase_positive
PS(36:1)	45.3607	45.9226	52.1512	71.1136	43.0501	48.7444	47.6432	81.6061	54.5216	36.0198	52.8119	45.3219	0.805155	1	1	0.895394	0.261746	1.03781	0.053538	8.9172	788.546	NormPhase_negative
MLCL(52:5)	25.1517	20.9468	18.6061	20.9089	14.6041	16.3276	22.4675	14.2488	16.3295	23.1761	21.9906	21.8711	0.791144	1	1	0.88629	0.260898	1.03036	0.0431492	8.5958	1159.72	NormPhase_negative
SM(t40:1)	0.574851	0.572232	0.344946	0.55371	0.490296	0.336008	0.260359	0.568174	0.377201	0.499527	0.521969	0.50733	0.732981	1	1	0.864583	0.259692	0.952131	-0.0707686	9.6231	803.664	NormPhase_positive
TG(68:5)	0.118199	0.244022	0.421934	0.188048	0.0527609	0.0312692	0.514928	0.595785	0.637416	0.625968	0.528766	0.696188	0.000312015	0.330424	0.359129	0.00383975	1.72081	3.40744	1.76869	17.0305	1095.01	RevPhase_positive
Cer(d37:1)	2.43234	3.28342	2.52993	2.76986	2.51648	2.64113	2.30999	2.57394	3.51428	2.78389	2.25878	2.75948	0.984379	1	1	0.986951	0.25761	1.00168	0.00242377	13.2843	580.566	RevPhase_positive
BMP(36:4)	20.5747	26.6399	24.3846	26.2143	17.3312	20.3361	21.434	31.905	22.8874	14.2614	33.3937	13.8047	0.924558	1	1	0.963046	0.255897	1.01628	0.023295	7.9167	769.503	NormPhase_negative
PE(O-40:7)	62.4138	67.1025	54.0238	61.2345	63.5735	64.6331	52.13	70.5987	52.7636	52.3542	66.9201	70.3048	0.763687	1	1	0.875501	0.254888	0.978793	-0.030924	6.7684	774.545	NormPhase_negative
PI(40:7)	4.61863	3.46166	3.66638	3.26104	4.44778	4.53287	4.42331	3.07633	3.88707	3.91889	4.36207	3.71777	0.758005	1	1	0.873719	0.254752	0.974866	-0.0367234	8.8815	907.535	NormPhase_negative
PG(32:1)	6.39255	7.23452	5.99729	8.61282	5.4254	4.37172	8.46125	3.56046	5.18157	8.10257	6.62419	3.42639	0.688749	1	1	0.831847	0.25065	0.929594	-0.105328	8.3816	719.488	NormPhase_negative
PE(O-38:4)	7.08641	8.40729	8.62781	8.97838	7.53123	7.87045	8.59806	9.20707	8.28379	6.00061	8.24954	8.92873	0.822166	1	1	0.906431	0.247797	1.0158	0.0226135	6.8432	752.561	NormPhase_negative
PE(46:6)	0.580931	0.786403	0.724695	1.13864	0.482934	0.489504	0.387098	0.990543	0.84125	0.429134	1.23293	0.416946	0.93101	1	1	0.964529	0.245306	1.02255	0.0321774	6.6646	874.634	NormPhase_negative
TG(O-59:3)	0.0492919	0.163213	0.0752862	0.0543831	0.0862111	0.0344197	0.0659705	0.0621655	0.112335	0.0926437	0.0739536	0.103222	0.712604	1	1	0.848198	0.243752	1.1026	0.140916	16.8175	958.917	RevPhase_positive
TG(O-62:6)	0.315912	0.370425	0.204407	0.295908	0.30707	0.214854	0.287768	0.183393	0.288488	0.266838	0.345319	0.255277	0.696743	1	1	0.83711	0.243208	0.952304	-0.0705059	16.7305	994.916	RevPhase_positive
BMP(44:11)	10.2453	8.71532	6.3307	4.5287	6.6854	10.5708	6.36467	8.06232	7.1552	5.88815	6.73929	10.6184	0.761935	1	1	0.874364	0.243021	0.952243	-0.0705978	7.6301	867.519	NormPhase_negative
PC(46:5)	0.246125	0.21886	0.267488	0.327158	0.27097	0.315265	0.213007	0.228976	0.196999	0.263332	0.362749	0.347569	0.872098	1	1	0.939874	0.241789	0.979809	-0.0294283	8.6244	920.711	NormPhase_positive
Cer(d38:1)	37.2082	33.0473	30.7461	37.9804	33.963	33.6036	29.8442	30.3511	45.2898	35.6531	23.2516	35.939	0.759208	1	1	0.873719	0.241145	0.969887	-0.0441114	13.5154	594.582	RevPhase_positive
PE(44:6)	2.41725	2.48254	2.23725	2.62136	1.66881	1.86018	1.96083	2.87814	2.36525	1.61982	3.10114	1.55316	0.91961	1	1	0.9614	0.239545	1.01437	0.0205841	6.7183	846.603	NormPhase_negative
PI(36:3)	112.727	102.463	119.428	142.763	89.411	101.834	134.165	104.474	118.366	110.887	134.829	76.7938	0.878994	1	1	0.943771	0.238739	1.01629	0.0233068	8.9529	859.535	NormPhase_negative
TG(O-57:2)	0.162164	0.510361	0.197461	0.172314	0.273047	0.109669	0.164063	0.135913	0.223486	0.254137	0.251171	0.249003	0.706834	1	1	0.842925	0.236905	0.896673	-0.157346	16.7822	932.901	RevPhase_positive
PE(37:4)	12.7584	13.3564	14.3429	13.6881	14.2627	13.7388	13.4273	18.4934	13.8375	9.22277	17.569	11.9967	0.791108	1	1	0.88629	0.234369	1.02921	0.0415352	7.1118	752.524	NormPhase_negative
TG(O-62:7)	0.3454	0.502093	0.232497	0.307345	0.41975	0.240273	0.293879	0.276184	0.287139	0.355848	0.416847	0.328551	0.766492	1	1	0.8761	0.233174	0.956574	-0.064052	16.6615	992.9	RevPhase_positive
PA(34:1)	11.5618	6.5789	6.5648	9.37422	7.40904	6.53166	7.4324	10.9222	10.5558	6.84618	5.49009	4.89771	0.819348	1	1	0.905484	0.233134	0.960931	-0.0574957	8.1312	673.482	NormPhase_negative
PC(37:4)	13.8008	11.0206	10.5807	8.91156	11.8878	13.0125	8.98769	12.5352	11.0256	11.8977	11.7145	12.119	0.864521	1	1	0.93521	0.230906	0.986503	-0.0196042	8.8205	796.586	NormPhase_positive
LPE(20:0)	0.708497	0.681147	1.24571	1.38756	0.501621	0.519568	0.711054	0.905437	0.718865	0.504334	1.35795	0.613495	0.849109	1	1	0.923747	0.230786	0.953816	-0.068217	8.7923	508.341	NormPhase_negative
PC(O-30:0)	0.655775	0.522354	0.639372	0.574318	0.649379	0.459032	0.418605	0.569323	0.732558	0.644241	0.526073	0.514437	0.781137	1	1	0.881459	0.230767	0.972861	-0.0396939	9.0345	692.559	NormPhase_positive
PS(39:1)	254.548	286.201	306.128	324.585	248.703	237.719	321.077	241.035	268.4	234.212	307.073	260.814	0.838767	1	1	0.9177	0.229474	0.984755	-0.0221635	8.8815	830.593	NormPhase_negative
SM(t34:1)	4.43248	2.11569	2.94338	2.84292	3.59549	2.70167	2.02831	5.01379	4.78579	2.13646	3.06401	2.65492	0.786932	1	1	0.885395	0.229126	1.05644	0.079216	9.802	719.57	NormPhase_positive
PC(O-34:0)	0.270179	0.221599	0.261711	0.242916	0.254349	0.250679	0.266415	0.171792	0.324721	0.233975	0.210423	0.257708	0.795654	1	1	0.889988	0.228504	0.975757	-0.0354068	8.9275	748.622	NormPhase_positive
PC(O-42:6)	3.52283	3.06713	3.28411	3.36867	3.34183	3.57898	3.13159	3.28137	3.28863	3.16442	3.51596	3.62328	0.814007	1	1	0.903469	0.226407	0.99215	-0.0113702	8.66	848.653	NormPhase_positive
PA(36:2)	7.01358	4.26432	5.60041	5.77284	5.78071	4.55781	5.3686	6.65121	6.13745	4.91363	4.41027	4.4825	0.761409	1	1	0.874364	0.225673	0.968899	-0.0455816	8.0776	699.498	NormPhase_negative
PS(36:3)	4.48788	5.05525	5.82974	6.97756	3.47209	3.63922	6.73136	6.11548	4.45656	5.16117	6.13955	1.452	0.919806	1	1	0.9614	0.219124	1.02017	0.028816	8.9171	784.514	NormPhase_negative
PC(40:3)	2.49175	2.88688	3.42051	3.6482	3.04836	2.92025	3.17855	2.5864	2.52324	3.26252	3.07628	3.35594	0.752034	1	1	0.869067	0.218187	0.976486	-0.0343287	8.767	840.648	NormPhase_positive
PA(36:4)	23.7425	13.6715	15.2983	14.9093	17.4377	14.9146	13.934	23.8076	17.8754	13.5397	13.8278	12.2614	0.740998	1	1	0.868395	0.216006	0.952707	-0.0698955	8.0241	695.466	NormPhase_negative
TG(69:1)	0.0221659	0.0585833	0.116674	0.0447275	0.0283882	0.0319225	0.100637	0.0601195	0.0867011	0.0845287	0.0670347	0.0870062	0.0906653	1	1	0.253477	1.02065	1.6069	0.684284	17.49	1117.08	RevPhase_positive
TG(69:2)	0.143859	0.643352	0.291405	0.2856	0.171538	0.157278	0.945668	0.583622	1.41098	0.93522	0.831447	0.706678	0.00177052	1	1	0.0125023	1.56404	3.19758	1.67698	17.3683	1115.07	RevPhase_positive
PS(42:6)	3.46953	3.38923	5.2265	4.60212	3.10667	3.74743	3.59847	6.35187	3.2266	2.81671	4.69357	2.38952	0.912476	1	1	0.960018	0.213973	0.980258	-0.028766	8.7746	862.561	NormPhase_negative
BMP(37:4)	0.250322	0.308846	0.271912	0.244441	0.303568	0.229628	0.28058	0.204211	0.289685	0.143322	0.325804	0.305162	0.759855	1	1	0.873719	0.212585	0.962732	-0.0547939	7.8986	783.519	NormPhase_negative
PS(38:5)	56.3751	53.4721	72.65	59.7396	50.4362	61.4281	86.5088	60.1941	58.6222	47.3696	59.1262	45.512	0.938688	1	1	0.967955	0.210836	1.00913	0.0131068	8.8459	808.515	NormPhase_negative
S1P(16:0)	2.02797	2.53725	2.0977	2.62256	2.73262	0.66111	2.74111	2.6775	1.12759	0.96135	2.46256	3.504	0.801856	1	1	0.893452	0.209409	1.06269	0.0877267	5.3384	354.24	RevPhase_positive
TG(O-58:2)	0.768363	3.8195	0.674375	0.895107	1.47481	0.453021	1.05309	0.618506	1.39922	1.38626	1.32568	1.23103	0.747648	1	1	0.868395	0.208159	0.867488	-0.205084	16.8562	946.916	RevPhase_positive
PC(27:0)	0.241121	0.249618	0.252571	0.29471	0.287838	0.210659	0.23821	0.247946	0.268378	0.322875	0.329435	0.182002	0.745891	1	1	0.868395	0.206013	1.03406	0.0483169	9.1767	664.491	NormPhase_positive
CL(74:10)	30.0723	29.4915	24.1332	27.5789	25.681	26.9048	31.7925	29.7191	26.8101	24.6217	25.8113	27.9451	0.745197	1	1	0.868395	0.203873	1.01732	0.0247737	7.6486	1471.97	NormPhase_negative
PE(O-44:8)	4.86893	5.37437	3.7519	4.11994	4.81136	5.16884	4.18981	5.88862	4.09002	4.03986	4.49272	4.7291	0.777571	1	1	0.881459	0.202708	0.976323	-0.0345696	6.6639	828.592	NormPhase_negative
TG(O-62:4)	0.0625946	0.116474	0.0669906	0.0900936	0.0539655	0.0521869	0.082264	0.0566448	0.0735236	0.0926773	0.0750281	0.0850173	0.747282	1	1	0.868395	0.201703	1.05166	0.0726704	16.9429	998.948	RevPhase_positive
PE(O-46:7)	0.544228	0.539893	0.249778	0.661399	0.68324	0.441202	0.596495	0.832481	0.376608	0.432658	0.642763	0.405082	0.780886	1	1	0.881459	0.201299	1.05332	0.0749456	6.5932	858.639	NormPhase_negative
PG(42:8)	0.537548	0.468492	0.40388	0.506182	0.301809	0.327507	0.524263	0.336363	0.513497	0.329244	0.369245	0.425114	0.883363	1	1	0.945766	0.200598	0.981264	-0.0272875	8.1136	845.532	NormPhase_negative
LPC(O-16:1)	0.733661	0.482935	0.366697	0.678237	0.420642	0.509949	0.475862	0.486789	0.659874	0.451077	0.538487	0.466387	0.785113	1	1	0.885079	0.200436	0.964398	-0.0522995	10.0788	480.345	NormPhase_positive
TG(69:3)	0.288224	1.0903	0.419522	0.529518	0.28641	0.276604	2.62939	1.94507	4.36108	2.70138	2.21507	1.95711	0.00136195	1	1	0.0104819	1.66299	5.46919	2.45133	17.262	1113.05	RevPhase_positive
SM(d39:0)	0.579879	0.283206	0.239301	0.309014	0.340713	0.417209	0.204941	0.449227	0.339702	0.340393	0.423915	0.423776	0.973703	1	1	0.982237	0.199141	1.00582	0.0083769	9.4054	775.67	NormPhase_positive
LPC(26:1)	0.063636	0.0715615	0.0629152	0.0683557	0.0779265	0.0694884	0.0555581	0.07134	0.064768	0.0558207	0.0892344	0.0861941	0.82093	1	1	0.905936	0.197512	1.02182	0.0311445	9.8557	634.481	NormPhase_positive
PG(38:2)	0.962244	0.833177	0.826859	1.1103	0.944331	0.66458	0.65559	0.981204	0.865146	0.88614	1.1866	0.57491	0.776994	1	1	0.881459	0.194957	0.964073	-0.0527862	8.2663	801.566	NormPhase_negative
PC(26:0)	16.9313	17.9723	17.2346	18.1307	17.6453	17.702	17.3849	17.5454	17.8392	17.5905	18.2473	17.2937	0.842406	1	1	0.919077	0.193768	1.0027	0.00388476	9.1949	650.476	NormPhase_positive
CL(66:5)	4.40364	4.2877	5.58888	4.64228	4.90143	5.44366	7.41279	3.76956	6.40827	5.52367	3.09872	3.58315	0.909801	1	1	0.958957	0.192905	1.01806	0.0258213	7.9352	1369.92	NormPhase_negative
BMP(34:4)	1.09874	1.11246	0.950558	1.06514	0.776948	0.831164	0.786317	1.15266	0.9545	0.772407	1.15211	0.905087	0.840712	1	1	0.918955	0.191851	0.980818	-0.0279421	7.9525	741.472	NormPhase_negative
TG(69:4)	0.240982	0.425708	0.298331	0.289559	0.184062	0.193239	1.13575	1.08545	1.57341	1.11932	1.11451	1.07242	1.45547e-05	0.0163595	0.0167525	0.000547393	1.83414	4.35134	2.12146	17.1648	1111.04	RevPhase_positive
PE(41:5)	1.9576	1.71051	1.72445	1.6324	1.85497	1.63864	2.00129	1.80919	1.75753	1.54056	2.04366	1.16927	0.825057	1	1	0.907011	0.191103	0.981264	-0.0272863	6.7876	806.571	NormPhase_negative
TG(O-62:5)	0.184074	0.231835	0.119832	0.231336	0.159317	0.124323	0.159844	0.15336	0.188148	0.173608	0.207351	0.210222	0.765628	1	1	0.875982	0.19015	1.0398	0.0563052	16.853	996.933	RevPhase_positive
BMP(40:8)	23.368	27.2178	23.598	19.3653	20.0476	28.6816	21.2218	34.731	22.58	16.5809	27.6473	24.6325	0.779796	1	1	0.881459	0.188574	1.03595	0.0509556	7.7736	817.503	NormPhase_negative
LPC(22:2)	0.134005	0.15466	0.169323	0.178438	0.179851	0.235578	0.147409	0.150909	0.140022	0.135287	0.25531	0.181962	0.775535	1	1	0.881459	0.187882	0.961063	-0.0572974	9.9451	576.403	NormPhase_positive
TG(69:5)	0.11227	0.134228	0.189222	0.152763	0.0723865	0.0869151	0.352645	0.350488	0.456758	0.314562	0.34396	0.339785	5.93337e-06	0.00675811	0.00682931	0.00049724	1.80216	2.88612	1.52913	17.0683	1109.02	RevPhase_positive
LPC(O-24:0)	0.215474	0.245351	0.291042	0.309506	0.204838	0.257062	0.215702	0.226562	0.225565	0.241867	0.343969	0.320946	0.767866	1	1	0.876684	0.186901	1.0337	0.0478198	9.8914	594.486	NormPhase_positive
SM(d44:3)	0.964351	0.787463	0.855891	0.746924	0.714874	0.709073	0.626118	0.901248	0.895318	0.71133	0.779729	0.803142	0.865675	1	1	0.93558	0.184722	0.98709	-0.0187461	9.4092	839.7	NormPhase_positive
TG(O-59:4)	0.0830287	0.11365	0.0599293	0.0796447	0.0317266	0.0571918	0.0460605	0.0591912	0.0385468	0.07827	0.0926552	0.0922634	0.842584	1	1	0.919077	0.18308	0.957232	-0.0630598	16.7285	956.901	RevPhase_positive
PE(O-44:7)	3.31141	3.90535	3.27999	3.49472	3.90531	3.24012	3.34117	4.79215	3.35936	2.98628	3.46675	3.70851	0.770324	1	1	0.877864	0.182824	1.02447	0.0348841	6.6646	830.608	NormPhase_negative
TG(69:6)	0.0531695	0.0738567	0.0886135	0.0575574	0.02408	0.0345585	0.141734	0.12543	0.126689	0.106281	0.114701	0.0971723	0.000489297	0.510336	0.56318	0.00513432	1.65387	2.14566	1.10142	16.9465	1107	RevPhase_positive
SM(t34:2)	0.215678	0.134009	0.155487	0.142562	0.162665	0.183003	0.118089	0.177943	0.152121	0.135481	0.204737	0.191495	0.90469	1	1	0.956197	0.178892	0.986372	-0.0197966	9.8019	717.555	NormPhase_positive
DG(O-36:2)	1.98854	5.83	2.98765	2.26196	3.58114	2.04628	2.13238	2.43731	2.98971	4.82545	4.02224	3.48359	0.790198	1	1	0.88629	0.178288	1.06392	0.0893954	14.1996	624.593	RevPhase_positive
PC(46:8)	0.322044	0.240447	0.216668	0.263635	0.241862	0.263552	0.184165	0.282098	0.222239	0.197235	0.335429	0.325949	0.995389	1	1	0.995389	0.178084	0.999293	-0.00102092	8.6244	914.664	NormPhase_positive
TG(70:1)	0.0407677	0.102332	0.135535	0.0555955	0.0553711	0.0481449	0.170055	0.147445	0.230248	0.158018	0.146881	0.160146	0.000787507	0.805619	0.90642	0.00702651	1.6042	2.31366	1.21017	17.547	1131.1	RevPhase_positive
PE(O-42:7)	22.5464	22.4765	18.5111	21.1174	21.217	21.9711	20.2861	27.2058	17.5166	19.0296	23.6509	21.5698	0.882931	1	1	0.945766	0.175923	1.0111	0.0159302	6.7182	802.576	NormPhase_negative
PC(O-42:4)	0.792251	0.710029	0.79553	0.761982	0.561858	0.691425	0.610727	0.732366	0.780105	0.565718	0.875501	0.811484	0.866551	1	1	0.935648	0.175718	1.01457	0.0208631	8.66	852.684	NormPhase_positive
TG(70:2)	0.372537	2.08479	0.83868	0.845171	0.624062	0.449236	2.87909	2.07766	4.50393	3.10297	2.50723	2.29255	0.00123896	1	1	0.00983475	1.58278	3.32985	1.73546	17.4343	1129.08	RevPhase_positive
PE(38:6)	854.506	968.243	971.247	935.323	970.314	987.249	940.37	1092.16	900.765	820.595	1003.71	1000.42	0.791578	1	1	0.88629	0.169875	1.01251	0.017935	7.0222	762.509	NormPhase_negative
LPE(20:4)	262.85	267.535	183.484	238.056	157.646	186.336	197.935	142.877	225.359	210.631	263.564	214.087	0.786352	1	1	0.885395	0.169338	0.968011	-0.0469045	8.7387	500.279	NormPhase_negative
LPE(16:1)	13.1047	11.2455	7.9449	10.6051	7.26995	8.20023	10.7285	5.7078	9.42138	12.4393	11.3193	9.92052	0.886605	1	1	0.945766	0.164211	1.01998	0.0285445	8.9707	450.263	NormPhase_negative
SM(d36:2)	5.42492	3.49597	2.457	3.75181	2.55539	2.6126	2.48679	3.87141	4.69921	3.05216	3.85212	3.04981	0.838018	1	1	0.9177	0.161066	1.03517	0.0498632	9.5698	729.591	NormPhase_positive
PC(O-30:1)	0.23186	0.163217	0.232208	0.187977	0.219986	0.217051	0.124915	0.188166	0.200897	0.327336	0.1977	0.199073	0.937672	1	1	0.967955	0.161025	0.988651	-0.0164674	9.0701	690.544	NormPhase_positive
Hex2Cer(d41:0)	5.8394	6.86352	13.6329	7.00607	6.777	4.52433	4.47509	9.29371	8.024	5.54592	7.92187	11.1803	0.858518	1	1	0.931342	0.160629	1.04027	0.0569533	13.3556	960.735	RevPhase_positive
LPE(22:6)	257.648	243.435	148.623	212.473	157.296	193.857	183.813	152.003	197.791	216.262	223.239	230.743	0.943663	1	1	0.967955	0.158077	0.992187	-0.0113161	8.6851	524.278	NormPhase_negative
BMP(44:10)	3.10971	2.40589	1.83347	1.52556	1.92664	2.62492	2.11561	2.02003	2.35965	1.90897	2.03507	2.74369	0.884376	1	1	0.945766	0.157822	0.981888	-0.0263693	7.6306	869.535	NormPhase_negative
TG(70:3)	1.06405	4.56724	1.77691	1.9193	1.62844	1.16446	11.1571	9.87041	21.0182	13.0486	9.64338	9.65936	0.00161818	1	1	0.0118632	1.66378	6.13817	2.61781	17.3167	1127.07	RevPhase_positive
BMP(32:3)	0.093955	0.0405154	0.059567	0.0618147	0.0137403	0.0521809	0.0406646	0.0418722	0.0426631	0.0851459	0.0341804	0.0668394	0.900331	1	1	0.956197	0.156197	0.967654	-0.0474361	8.0239	715.456	NormPhase_negative
DG(32:2)	487.903	836.845	407.975	775.413	306.629	358.909	879.062	347.6	535.383	472.182	587.698	498.546	0.838578	1	1	0.9177	0.156154	1.04625	0.0652337	12.8384	582.509	RevPhase_positive
DG(36:5)	960.017	610.694	408.092	489.981	354.784	458.793	670.815	449.397	446.788	455.537	625.16	612.671	0.971555	1	1	0.980929	0.15407	0.9933	-0.0096991	12.9631	632.525	RevPhase_positive
DG(32:3)	28.233	31.0956	15.8392	34.2967	14.2212	16.4295	33.1777	18.7325	20.5618	18.9105	28.1151	27.0446	0.810935	1	1	0.900952	0.151314	1.04587	0.0647034	12.4998	580.493	RevPhase_positive
DG(O-38:1)	0.80453	7.03862	0.504575	0.946334	4.77494	0.66256	1.21008	1.23535	3.10657	4.91556	2.21097	3.53774	0.851285	1	1	0.92524	0.149825	1.10078	0.138531	14.8449	654.639	RevPhase_positive
PC(46:4)	0.240755	0.189912	0.219899	0.26375	0.194189	0.218901	0.163762	0.208587	0.221871	0.218896	0.244159	0.246205	0.8168	1	1	0.904848	0.147736	0.981974	-0.0262427	8.6244	922.726	NormPhase_positive
SM(d29:1)	0.0503593	0.0472081	0.0449215	0.0562192	0.0356589	0.0512007	0.0493106	0.0468151	0.0476739	0.0470874	0.0522798	0.0413037	0.956117	1	1	0.973025	0.146605	0.996158	-0.00555399	9.7841	633.497	NormPhase_positive
DG(30:1)	23.9213	53.4726	34.722	76.6433	18.6586	17.9096	57.7986	23.2831	34.106	33.1827	38.2345	32.8166	0.928607	1	1	0.964144	0.146208	0.97379	-0.038318	12.689	556.493	RevPhase_positive
PE(O-36:4)	3.04672	3.14754	3.08142	3.51811	3.3618	2.84469	2.33437	2.90262	3.0257	2.59459	3.31026	4.6992	0.951998	1	1	0.972385	0.145998	0.992972	-0.0101749	7.1291	724.53	NormPhase_negative
CE(20:4)	28523.6	24669.9	34100.1	12852.7	33836.6	24684.3	21252.4	23921.4	24912.6	24240.4	31525.5	29282.8	0.87331	1	1	0.940299	0.138895	0.97774	-0.0324776	16.2087	690.618	RevPhase_positive
PS(44:5)	0.943013	0.850075	0.778241	0.929856	0.870908	1.10254	0.921057	1.43808	1.02801	0.542807	0.35505	1.03263	0.878745	1	1	0.943771	0.136639	0.971322	-0.0419783	8.7388	892.608	NormPhase_negative
BMP(44:12)	18.1298	19.7219	14.6695	7.65514	12.9708	26.4201	11.7092	24.6783	14.3031	11.8435	12.6731	26.8318	0.916624	1	1	0.960869	0.129131	1.02483	0.0353794	7.6301	865.503	NormPhase_negative
LPG(18:2)	0.864387	0.944841	0.705654	1.13219	0.637556	0.616033	0.915736	0.473973	0.659835	0.983041	0.978596	0.905471	0.982397	1	1	0.985823	0.126698	1.00326	0.00470056	9.221	507.273	NormPhase_negative
PE(O-40:6)	43.7361	48.5338	39.8492	40.2335	43.7851	43.271	38.5277	48.1289	39.7594	35.8382	45.5385	50.8996	0.966428	1	1	0.980052	0.126697	0.997239	-0.00398924	6.7718	776.561	NormPhase_negative
PS(38:0)	1.88381	3.88485	2.13096	2.76879	2.67596	3.49389	2.32651	2.8352	3.05451	2.5454	3.75456	2.60154	0.904344	1	1	0.956197	0.123808	1.0166	0.0237473	8.9174	818.593	NormPhase_negative
DG(O-40:1)	0.804674	2.2733	0.766098	0.519739	1.62142	0.433919	0.598449	0.411511	1.04601	1.68427	1.30115	1.0737	0.888531	1	1	0.946943	0.122482	0.952631	-0.0700113	15.1052	682.671	RevPhase_positive
DG(O-38:2)	1.31384	4.46393	1.81586	1.0533	3.7266	0.760152	1.22216	1.47853	2.05967	2.86942	1.87576	3.26422	0.933727	1	1	0.965866	0.122449	0.97229	-0.0405417	14.5965	652.624	RevPhase_positive
TG(70:4)	0.958881	2.07812	0.999806	1.24389	1.02825	0.798537	5.02333	5.6419	6.87523	6.09311	5.09409	5.63784	3.88977e-07	0.000447324	0.000447713	0.000195343	1.86438	4.83512	2.27355	17.2275	1125.05	RevPhase_positive
LPG(20:2)	0.0492092	0.0555119	0.031984	0.0619946	0.0377198	0.041798	0.0359155	0.0463253	0.0412465	0.0462785	0.0574721	0.0536027	0.939739	1	1	0.967955	0.113594	1.00943	0.0135381	9.1499	535.304	NormPhase_negative
TG(O-59:2)	0.0748564	0.269176	0.0943674	0.0515375	0.122283	0.0441426	0.0913871	0.0707429	0.10461	0.133125	0.123813	0.0939767	0.861151	1	1	0.933319	0.113408	0.941026	-0.0876937	16.9172	960.932	RevPhase_positive
PE(33:1)	2.44751	2.85233	2.98895	2.91646	2.96346	3.09605	3.08824	3.47815	2.46299	2.30769	3.80614	2.32441	0.907019	1	1	0.956901	0.108684	1.01175	0.0168534	7.3269	702.509	NormPhase_negative
BMP(42:8)	3.15504	3.23618	2.49706	2.64945	2.33102	3.18214	2.99691	2.45833	2.97278	2.54938	2.62938	3.6058	0.911712	1	1	0.960018	0.10856	1.00948	0.0136168	7.7018	845.535	NormPhase_negative
DG(30:2)	9.85743	11.6831	5.81366	15.891	4.35475	4.00422	13.1572	5.93286	9.26771	6.66861	9.22617	8.14623	0.953283	1	1	0.972385	0.108047	1.0154	0.0220489	12.2948	554.478	RevPhase_positive
DG(36:6)	26.3984	24.3166	10.1283	15.7708	8.42848	8.70827	24.8607	8.44977	12.8844	16.4554	21.0542	13.1618	0.90155	1	1	0.956197	0.104718	1.03323	0.0471638	12.8018	630.509	RevPhase_positive
SM(d40:3)	6.66511	11.1406	7.10564	5.62461	6.97518	6.713	5.96665	7.99862	7.18302	7.90733	7.18182	7.1893	0.878867	1	1	0.943771	0.104172	0.981968	-0.0262525	9.4927	783.638	NormPhase_positive
DG(34:5)	13.8343	9.55045	4.575	7.94578	5.59805	9.15493	10.6963	7.71694	7.77143	5.43687	9.55345	9.18354	0.974879	1	1	0.982562	0.102196	0.994078	-0.00856834	12.5174	604.493	RevPhase_positive
PI(18:0)	0.637542	0.610652	0.57679	0.488465	0.489084	0.669294	0.675819	0.582814	0.524267	0.508543	0.55068	0.594855	0.886449	1	1	0.945766	0.101625	0.989962	-0.0145546	9.4355	613.3	NormPhase_negative
PE(O-38:7)	29.2923	30.4831	28.9514	33.761	27.654	29.699	27.7291	35.1939	28.8274	24.4571	33.0347	31.2778	0.951319	1	1	0.972385	0.100347	1.00378	0.0054379	6.8432	746.514	NormPhase_negative
SM(d39:2)	3.91934	6.11396	4.76814	3.22953	4.70162	4.44702	3.61044	5.1282	3.83407	5.7221	4.23717	4.5744	0.981467	1	1	0.985823	0.0992567	0.997306	-0.00389174	9.5169	771.638	NormPhase_positive
SM(d44:2)	2.65846	2.31227	2.29061	2.05056	2.28825	2.06122	1.59912	2.41413	2.37647	2.23204	2.39987	2.51367	0.900781	1	1	0.956197	0.0985799	0.990773	-0.0133742	9.4092	841.716	NormPhase_positive
TG(70:5)	0.389889	0.48157	0.386326	0.366258	0.310167	0.285888	1.00469	1.40722	1.16153	1.08287	1.20092	1.41387	1.36556e-05	0.0154035	0.0157176	0.000547393	1.84716	3.27513	1.71155	17.1467	1123.04	RevPhase_positive
TG(70:6)	0.122096	0.140635	0.177251	0.104618	0.0902503	0.0867731	0.269092	0.318007	0.253664	0.288582	0.286083	0.371825	1.50255e-05	0.0168586	0.0172944	0.000547393	1.78495	2.47671	1.30843	17.0668	1121.02	RevPhase_positive
BMP(42:5)	0.111494	0.123491	0.0725189	0.0962159	0.0846145	0.0760851	0.102663	0.0618188	0.0945969	0.105921	0.117595	0.088035	0.929369	1	1	0.964144	0.0920219	1.011	0.0157872	7.7557	851.582	NormPhase_negative
TG(O-58:4)	1.23879	1.95582	1.11798	1.38806	1.68665	0.905313	1.21517	1.06182	1.75526	1.42913	1.43146	1.53783	0.90431	1	1	0.956197	0.0885277	1.01665	0.02382	16.6392	942.885	RevPhase_positive
PC(O-40:8)	1.01384	0.774113	0.67774	0.924961	0.86106	0.907463	0.772844	1.0893	0.957207	0.572347	0.859852	0.870353	0.944161	1	1	0.967955	0.0885078	0.992775	-0.0104611	8.6761	816.59	NormPhase_positive
TG(70:7)	0.0441706	0.0450076	0.0494494	0.0389569	0.025873	0.0217615	0.0697251	0.0897846	0.0907733	0.0796284	0.0996123	0.108836	3.86795e-05	0.0428956	0.0445202	0.00102064	1.753	2.39038	1.25724	16.9954	1119	RevPhase_positive
LPC(16:0)	901.215	1085.86	948.727	1279.66	1075.19	1280	1130.6	936.196	1173.71	915.566	1277.01	1177.08	0.941833	1	1	0.967955	0.0822947	1.00601	0.00864843	10.1412	496.34	NormPhase_positive
PE(39:6)	10.498	12.2151	10.4362	10.4716	13.7085	12.6111	11.508	14.4043	10.5327	9.17958	13.2934	11.6024	0.921427	1	1	0.9614	0.0812876	1.00829	0.0119114	6.8582	776.524	NormPhase_negative
PG(32:2)	0.943404	0.846019	0.784438	0.809376	0.840368	0.67094	0.867838	0.595479	0.892364	1.13047	0.928086	0.544806	0.914905	1	1	0.960869	0.0673906	1.01318	0.0188866	8.3816	717.472	NormPhase_negative
PE(O-42:9)	1.35257	1.18727	0.904233	1.22112	1.32401	1.00294	1.32391	1.64318	0.894642	0.73581	1.31562	1.05474	0.979631	1	1	0.985625	0.0654688	0.996532	-0.00501186	6.7003	798.545	NormPhase_negative
PC(44:8)	1.61944	1.40682	1.23962	1.42609	1.18021	1.3355	1.10428	1.58585	1.35931	1.18985	1.57912	1.45154	0.922142	1	1	0.9614	0.0620638	1.00759	0.0109036	8.6423	886.632	NormPhase_positive
PS(41:5)	431.389	405.623	377.453	385.209	382.582	393.069	392.29	375.841	408.186	371.079	439.466	383.755	0.953799	1	1	0.972385	0.0526885	0.998018	-0.00286194	8.7923	850.561	NormPhase_negative
PE(O-40:9)	2.44757	2.69624	2.18844	2.71514	2.75463	2.75293	2.15016	3.28194	2.55636	1.79887	2.97641	2.72024	0.962114	1	1	0.978262	0.0517908	0.995438	-0.00659715	6.7539	770.514	NormPhase_negative
PC(O-31:0)	0.241229	0.212279	0.222021	0.195863	0.250978	0.156542	0.19637	0.243132	0.222259	0.198309	0.175418	0.239439	0.970855	1	1	0.980929	0.048158	0.996885	-0.00450077	9.0166	706.575	NormPhase_positive
TG(O-56:3)	1.97177	5.76431	1.94233	2.10241	4.41163	1.22214	2.47217	1.8743	3.73044	3.36597	3.09532	3.18657	0.948773	1	1	0.971564	0.040613	1.01781	0.0254709	16.5874	916.87	RevPhase_positive
TG(O-56:2)	1.82343	7.73882	1.66328	1.9308	3.95979	1.06732	2.47625	1.76709	3.93552	3.54388	3.37897	3.148	0.992121	1	1	0.993848	0.0359484	1.00365	0.00524916	16.7105	918.885	RevPhase_positive
SM(t41:1)	0.39863	0.427778	0.252366	0.356552	0.276414	0.330928	0.255236	0.374862	0.350384	0.329935	0.409884	0.313525	0.967583	1	1	0.98033	0.0353845	0.995672	-0.00625803	9.6054	817.68	NormPhase_positive
BMP(42:9)	5.23402	5.33877	4.19237	3.80206	3.71212	5.4969	4.64747	4.43639	4.92245	3.79287	4.20781	5.70868	0.981682	1	1	0.985823	0.0257906	0.99782	-0.00314909	7.6839	843.519	NormPhase_negative
	287679	341077	295746	245639	275991	242722	443989	410336	948022	473686	422741	453607

## Sheet: Lipid_Sums
Absolute Values [arbitrary Unit]
Lipid_class	WT 06	WT 03	WT 04	WT 02	WT 05	WT 01	avrg_WT	sum_WT	MARCH6 07	MARCH6 12	MARCH6 11	MARCH6 09	MARCH6 08	MARCH6 10	avrg_MARCH6	sum_MARCH6
BMP	415.99	492.098	362.893	343.825	427.215	438.973	413.499	2480.99	352.118	332.811	314.647	348.856	365.789	509.136	370.559	2223.36
CE	177883	196109	183262	103092	179651	135820	162636	975817	257937	259249	732196	306171	259120	273820	348082	2.08849e+06
Cer	2357.59	2166.57	2537	2614.94	2465.78	2463.47	2434.22	14605.3	1800.69	1827.62	1945.6	2129.39	1821.41	2383.87	1984.76	11908.6
CL	1280.36	1198.99	1336.17	1353.58	1146.36	1188.49	1250.66	7503.95	1420.99	1482.83	1329.06	1083.95	1391.23	1182.53	1315.1	7890.58
DG	52779.3	81911.2	58250.3	74813.7	42755.8	53838.7	60724.8	364349	119403	90497.8	148545	108736	99574.6	116049	113801	682805
DGO	44.2417	81.7846	59.4355	53.8244	62.141	53.0384	59.0776	354.466	57.4481	61.0564	76.6249	79.2535	70.827	80.6992	70.9849	425.909
DLCL	154.865	111.802	71.9093	148.441	70.7206	90.8318	108.095	648.569	150.257	67.2282	82.5921	108.874	130.228	164.726	117.318	703.905
Hex	360.85	441.584	673.768	435.626	527.925	338.28	463.005	2778.03	650.868	609.766	744.942	759.039	812.819	899.858	746.215	4477.29
LPA	0.246632	0.266652	0.121321	0.197741	0.208877	0.181499	0.203787	1.22272	0.148981	0.125375	0.145481	0.177925	0.204592	0.261778	0.177355	1.06413
LPC	2488.07	3556.79	2878.53	3823.66	3412.47	4148.61	3384.69	20308.1	4111.93	3574.84	4330.98	3337.41	4893	4301.84	4091.67	24550
LPCO	9.91739	9.46669	8.72615	10.2731	8.83888	8.84838	9.3451	56.0706	7.5297	7.64178	9.78331	7.69307	8.98044	8.92234	8.42511	50.5506
LPE	852.804	835.154	600.336	844.19	556.126	623.033	718.607	4311.64	722.199	546.233	721.795	744.38	851.995	817.209	733.968	4403.81
LPEO	4.37776	3.89854	1.05282	3.28106	2.19161	2.67622	2.913	17.478	2.49897	1.95752	1.1895	3.23922	1.69677	5.3408	2.6538	15.9228
LPG	4.853	5.17593	3.06582	4.26529	3.76935	3.43241	4.09363	24.5618	3.93012	2.25868	2.90236	5.55428	3.60539	5.67239	3.9872	23.9232
MLCL	207.843	175.733	122.599	151.935	134.829	128.014	153.492	920.952	172.56	123.238	114.408	177.11	177.905	221.913	164.522	987.134
PA	122.657	80.4114	83.0709	89.7325	96.4377	87.4762	93.2976	559.785	81.8573	125.712	99.5268	80.2066	77.0242	72.2418	89.4281	536.568
PC	8854.34	8816.79	8648.86	8679.84	8518.6	8869.8	8731.37	52388.2	8641.79	8608.55	8546.32	8357.24	8610.42	8756.75	8586.85	51521.1
PCO	95.8224	84.8468	87.4133	95.2745	90.9596	92.1742	91.0818	546.491	78.0243	87.4061	97.2507	81.4769	95.627	95.1514	89.1561	534.937
PE	6632.49	7523.43	7394.17	6970.77	7443.94	7367.12	7221.99	43331.9	6697.23	7972.05	6545.17	6196.06	7591.66	7697.16	7116.56	42699.3
PEO	462.816	493.24	426.894	473.226	471.825	468.386	466.064	2796.39	428.5	531.75	410.413	387.065	481.427	537.985	462.857	2777.14
PG	487.564	534.679	503.761	531.407	463.112	429.933	491.743	2950.46	461.285	490.682	521.486	455.788	553.066	392.162	479.078	2874.47
PI	4152.62	4387.18	4753.26	4955.39	4222.82	4267.9	4456.53	26739.2	4764.54	5011.61	4710.71	4130.42	4927.93	4620.32	4694.26	28165.5
PS	5974.73	6014.23	5823.51	5944.66	5542.87	5682.07	5830.35	34982.1	5691.76	6130.8	5636.62	5195.27	6019.25	5691.87	5727.59	34365.6
S1P	93.8328	89.9596	93.1547	99.9185	102.902	87.2714	94.5065	567.039	86.2773	96.0254	84.2011	88.8352	86.4979	90.2196	88.6761	532.056
SMd	4114.24	3444.93	3213.45	3255.88	3363.66	3356.13	3458.05	20748.3	3026.87	3541.57	3471.27	3459.6	3499.67	3498.5	3416.25	20497.5
SMt	23.2611	16.4899	17.5695	18.5622	19.2546	16.4839	18.6035	111.621	15.3824	23.7705	20.4656	20.288	20.9471	20.1635	20.1695	121.017
SPH	79.0357	79.5884	88.6227	82.6887	76.8116	83.6991	81.741	490.446	71.4094	79.5382	78.4151	84.9643	75.9927	78.191	78.0851	468.511
TG	17664.2	22295.4	14370.6	26665.5	14247.7	12698.8	17990.4	107942	27106.1	19209.9	27335.4	21399.8	21412.2	21540.6	23000.7	138004
TGO	77.9232	116.286	74.1022	82.0747	104.121	68.412	87.1531	522.919	44.3782	42.0529	48.6159	57.681	65.359	64.5958	53.7805	322.683
Relative Change
Lipid_class	WT 06	WT 03	WT 04	WT 02	WT 05	WT 01	avrg_WT	MARCH6 07	MARCH6 12	MARCH6 11	MARCH6 09	MARCH6 08	MARCH6 10	avrg_MARCH6
BMP	1.00602	1.19008	0.877615	0.8315	1.03317	1.06161	1	0.851557	0.804865	0.760938	0.843669	0.884618	1.23129	0.896155
CE	1.09375	1.20582	1.12682	0.633882	1.10462	0.835114	1	1.58597	1.59404	4.50205	1.88255	1.59325	1.68364	2.14025
Cer	0.968517	0.890045	1.04222	1.07424	1.01296	1.01202	1	0.739739	0.750803	0.799268	0.87477	0.748253	0.979314	0.815358
CL	1.02375	0.958687	1.06837	1.08229	0.916606	0.95029	1	1.13619	1.18564	1.06269	0.866701	1.1124	0.945526	1.05152
DG	0.869155	1.34889	0.959251	1.23201	0.704091	0.886601	1	1.9663	1.49029	2.4462	1.79063	1.63977	1.91106	1.87404
DGO	0.748874	1.38436	1.00606	0.91108	1.05185	0.897775	1	0.972418	1.03349	1.29702	1.34152	1.19888	1.36599	1.20155
DLCL	1.43267	1.03429	0.665242	1.37325	0.654246	0.840297	1	1.39005	0.621937	0.76407	1.00721	1.20476	1.5239	1.08532
Hex	0.779364	0.953734	1.45521	0.940865	1.14021	0.730618	1	1.40574	1.31697	1.60893	1.63937	1.75553	1.94352	1.61168
LPA	1.21024	1.30848	0.595333	0.970333	1.02498	0.890632	1	0.731064	0.615225	0.713886	0.873092	1.00395	1.28456	0.870297
LPC	0.735096	1.05085	0.850457	1.12969	1.00821	1.2257	1	1.21486	1.05618	1.27958	0.986032	1.44563	1.27097	1.20888
LPCO	1.06124	1.01301	0.933767	1.09931	0.94583	0.946847	1	0.805737	0.817731	1.04689	0.823219	0.960979	0.954762	0.901553
LPE	1.18675	1.16218	0.835416	1.17476	0.773895	0.867001	1	1.005	0.760127	1.00444	1.03587	1.18562	1.13721	1.02138
LPEO	1.50283	1.33832	0.361421	1.12635	0.752355	0.918716	1	0.857868	0.671994	0.408341	1.11199	0.582481	1.83343	0.911018
LPG	1.1855	1.26439	0.748923	1.04193	0.920782	0.838476	1	0.960056	0.551755	0.708994	1.35681	0.880731	1.38566	0.974001				82
MLCL	1.3541	1.1449	0.79873	0.989854	0.878411	0.834008	1	1.12423	0.802895	0.745366	1.15387	1.15905	1.44576	1.07186				145.862
PA	1.31468	0.861881	0.890387	0.961789	1.03366	0.937604	1	0.877379	1.34743	1.06677	0.859686	0.825576	0.774316	0.958525				56.2175
PC	1.01408	1.00978	0.99055	0.994098	0.975631	1.01585	1	0.98974	0.985933	0.978806	0.957151	0.986147	1.00291	0.983447
PCO	1.05205	0.931545	0.959723	1.04603	0.998658	1.01199	1	0.85664	0.959644	1.06773	0.894547	1.0499	1.04468	0.978857
PE	0.918375	1.04174	1.02384	0.965215	1.03073	1.0201	1	0.927339	1.10386	0.906284	0.857943	1.05119	1.0658	0.985401
PEO	0.993031	1.05831	0.915955	1.01537	1.01236	1.00498	1	0.9194	1.14094	0.880593	0.830497	1.03296	1.15431	0.993117
PG	0.991503	1.08731	1.02444	1.08066	0.941777	0.874305	1	0.938062	0.997844	1.06049	0.926884	1.12471	0.797495	0.974246
PI	0.931807	0.984439	1.06658	1.11194	0.947558	0.957674	1	1.06912	1.12455	1.05704	0.926825	1.10578	1.03675	1.05334
PS	1.02476	1.03154	0.998828	1.01961	0.950694	0.974568	1	0.976231	1.05153	0.966774	0.891074	1.0324	0.976248	0.982377
S1P	0.992871	0.951888	0.985696	1.05727	1.08884	0.923443	1	0.912924	1.01607	0.890956	0.93999	0.915258	0.954639	0.938306
SMd	1.18976	0.996207	0.929268	0.941537	0.972705	0.970526	1	0.875312	1.02415	1.00382	1.00045	1.01204	1.0117	0.987912
SMt	1.25036	0.886384	0.944417	0.99778	1.035	0.886064	1	0.826853	1.27774	1.10009	1.09054	1.12597	1.08385	1.08418
SPH	0.966904	0.973665	1.08419	1.01159	0.939694	1.02395	1	0.873606	0.973051	0.959312	1.03943	0.929676	0.956569	0.955274
TG	0.981869	1.2393	0.798795	1.48221	0.791961	0.705866	1	1.5067	1.06779	1.51944	1.18952	1.1902	1.19734	1.2785
TGO	0.894096	1.33427	0.850253	0.941729	1.19469	0.784964	1	0.509198	0.482518	0.557822	0.661835	0.749933	0.741176	0.61708
Absolute Log10 transformed
Lipid_class	WT 06	WT 03	WT 04	WT 02	WT 05	WT 01	avrg_WT	MARCH6 07	MARCH6 12	MARCH6 11	MARCH6 09	MARCH6 08	MARCH6 10	avrg_MARCH6
BMP	2.61908	2.69205	2.55978	2.53634	2.63065	2.64244	2.61647	2.54669	2.5222	2.49782	2.54265	2.56323	2.70683	2.56886
CE	5.25013	5.2925	5.26307	5.01323	5.25443	5.13296	5.21122	5.41151	5.41372	5.86463	5.48596	5.4135	5.43747	5.54168
Cer	3.37247	3.33577	3.40432	3.41746	3.39195	3.39155	3.38636	3.25544	3.26189	3.28905	3.32825	3.26041	3.37728	3.29771
CL	3.10733	3.07882	3.12586	3.13148	3.05932	3.07499	3.09714	3.15259	3.17109	3.12355	3.03501	3.1434	3.07281	3.11896
DG	4.72246	4.91334	4.7653	4.87398	4.631	4.73109	4.78337	5.07702	4.95664	5.17186	5.03637	4.99815	5.06464	5.05615
DGO	1.64583	1.91267	1.77405	1.73098	1.79338	1.72459	1.77142	1.75928	1.78573	1.88437	1.89902	1.8502	1.90687	1.85117
DLCL	2.18995	2.04845	1.85678	2.17155	1.84955	1.95824	2.03381	2.17684	1.82755	1.91694	2.03692	2.1147	2.21676	2.06936		5.20105
Hex	2.55733	2.64501	2.82851	2.63911	2.72257	2.52928	2.66559	2.81349	2.78516	2.87212	2.88026	2.90999	2.95417	2.87286
LPA	-0.607951	-0.574055	-0.916064	-0.703903	-0.680109	-0.741125	-0.690823	-0.826868	-0.90179	-0.837195	-0.749763	-0.689111	-0.582068	-0.751156
LPC	3.39586	3.55106	3.45917	3.58248	3.53307	3.6179	3.52952	3.61405	3.55326	3.63659	3.52341	3.68958	3.63365	3.6119
LPCO	0.996397	0.976198	0.940823	1.0117	0.946397	0.946864	0.970584	0.876777	0.883194	0.990486	0.8861	0.953298	0.950479	0.925575
LPE	2.93085	2.92177	2.77839	2.92644	2.74517	2.79451	2.85649	2.85866	2.73738	2.85841	2.87179	2.93044	2.91233	2.86568
LPEO	0.641252	0.590902	0.0223542	0.516015	0.340764	0.427522	0.464341	0.397761	0.291706	0.075364	0.510441	0.229623	0.727606	0.423868
LPG	0.68601	0.713989	0.486546	0.629949	0.576266	0.5356	0.612109	0.594406	0.353855	0.462752	0.744628	0.556952	0.753766	0.600669
MLCL	2.31774	2.24485	2.08849	2.18166	2.12978	2.10726	2.18609	2.23694	2.09074	2.05846	2.24824	2.25019	2.34618	2.21622
PA	2.08869	1.90532	1.91945	1.95295	1.98425	1.94189	1.96987	1.91306	2.09938	1.99794	1.90421	1.88663	1.85879	1.95147
PC	3.94716	3.94531	3.93696	3.93851	3.93037	3.94791	3.94108	3.9366	3.93493	3.93178	3.92206	3.93502	3.94234	3.93383
PCO	1.98147	1.92864	1.94158	1.97898	1.95885	1.96461	1.95943	1.89223	1.94154	1.98789	1.91103	1.98058	1.97842	1.95015
PE	3.82168	3.87642	3.86889	3.84328	3.8718	3.8673	3.85866	3.8259	3.90157	3.81592	3.79212	3.88034	3.88633	3.85227
PEO	2.66541	2.69306	2.63032	2.67507	2.67378	2.6706	2.66845	2.63195	2.72571	2.61322	2.58778	2.68253	2.73077	2.66545
PG	2.68803	2.72809	2.70222	2.72543	2.66569	2.6334	2.69174	2.66397	2.6908	2.71724	2.65876	2.74278	2.59347	2.68041
PI	3.61832	3.64219	3.67699	3.69508	3.6256	3.63021	3.649	3.67802	3.69998	3.67309	3.61599	3.69266	3.66467	3.67157
PS	3.77632	3.77918	3.76518	3.77413	3.74373	3.75451	3.76569	3.75525	3.78752	3.75102	3.71561	3.77954	3.75525	3.75797
S1P	1.97235	1.95405	1.9692	1.99965	2.01242	1.94087	1.97546	1.9359	1.98239	1.92532	1.94859	1.93701	1.9553	1.94781
SMd	3.61429	3.53718	3.50697	3.51267	3.52681	3.52584	3.53883	3.48099	3.5492	3.54049	3.53903	3.54403	3.54388	3.53355
SMt	1.36663	1.21722	1.24476	1.26863	1.28453	1.21706	1.2696	1.18702	1.37604	1.31103	1.30724	1.32112	1.30457	1.3047
SPH	1.89782	1.90085	1.94755	1.91745	1.88543	1.92272	1.91244	1.85376	1.90058	1.8944	1.92924	1.88077	1.89316	1.89257
TG	4.24709	4.34822	4.15748	4.42595	4.15374	4.10376	4.25504	4.43307	4.28353	4.43672	4.33041	4.33066	4.33326	4.36174
TGO	1.89167	2.06553	1.86983	1.91421	2.01754	1.83513	1.94028	1.64717	1.6238	1.68678	1.76103	1.81531	1.8102	1.73062

## Sheet: BMP
Metabolite	WT_Sample_06	WT_sample_03	WT_sample_04	WT_sample_02	WT_sample_05	WT_sample_01	MARCH6_sample_07	MARCH6_sample_12	MARCH6_sample_11	MARCH6_sample_09	MARCH6_sample_08	MARCH6_sample10	P_Value	HOLM	BONFERRONI	FDR	VIP_score	Fold_change	Log2_fold_change	rt	mz
BMP(36:3)	65.5022	84.5072	61.9748	64.7966	66.6202	68.5537	60.3198	50.9464	51.8236	51.9582	67.4176	65.4119	0.03804	1	1	0.138557	1.15553	0.844456	-0.243906	7.9167	771.519
BMP(34:3)	10.3793	11.2479	9.25624	10.6056	8.32192	8.50025	9.08403	7.82221	8.37784	8.4196	9.62828	7.00386	0.0588675	1	1	0.185634	1.08812	0.863227	-0.212188	7.9703	743.488
BMP(33:3)	0.203126	0.580418	0.491342	0.890376	0.727623	0.406606	0.326966	0.256271	0.498266	0.205444	0.280071	0.388137	0.0770213	1	1	0.225989	1.07	0.592563	-0.75496	8.0061	729.472
BMP(35:1)	0.162884	0.200525	0.165607	0.174931	0.142476	0.153513	0.167785	0.08463	0.143191	0.116358	0.16078	0.142462	0.0715612	1	1	0.21848	1.05127	0.815257	-0.294673	7.9525	761.534
BMP(38:3)	3.414	4.5891	3.30568	3.15333	4.22854	3.59175	3.13332	1.82767	2.40176	3.22796	2.96032	4.12845	0.0834373	1	1	0.238304	1.01918	0.793429	-0.333828	7.881	799.55
BMP(33:2)	0.172482	0.158118	0.098948	0.139046	0.114803	0.133339	0.119104	0.102258	0.0810981	0.133596	0.0793578	0.130996	0.0838998	1	1	0.239031	1.01316	0.791454	-0.337422	8.0061	731.488
BMP(35:3)	0.417929	0.642891	0.499334	0.50273	0.487381	0.445284	0.488376	0.343488	0.372939	0.310648	0.546216	0.358101	0.0813847	1	1	0.234771	1.01287	0.807788	-0.307952	7.9524	757.503
BMP(35:2)	1.05576	1.32177	0.826891	0.788233	1.18036	1.08737	0.929599	0.445635	0.695839	0.786258	0.809623	1.1694	0.0966185	1	1	0.265484	0.977619	0.772534	-0.372329	7.9524	759.519
BMP(34:1)	4.03086	4.25571	3.11598	4.02459	3.68846	2.95677	2.87665	2.17918	2.61569	3.90171	2.94219	3.75323	0.0995276	1	1	0.269544	0.974628	0.82767	-0.272872	7.9524	747.519
BMP(38:2)	2.51543	3.56984	2.39466	2.17852	3.45236	2.87497	2.30096	1.1219	1.72877	2.52137	1.86295	3.37747	0.117392	1	1	0.299293	0.939125	0.76025	-0.395455	7.8988	801.566
BMP(32:2)	1.54459	1.48511	1.19332	1.20257	1.27572	1.05397	1.06878	0.626278	0.870534	1.63904	0.876416	1.01552	0.121612	1	1	0.305622	0.933928	0.786119	-0.34718	8.024	717.472
BMP(37:2)	0.51008	0.686858	0.551996	0.501477	0.585212	0.563859	0.52481	0.357299	0.435473	0.384728	0.586763	0.589689	0.115853	1	1	0.298314	0.926739	0.846823	-0.239867	7.9167	787.55
BMP(34:2)	24.4858	26.0123	17.6777	19.5267	23.6865	19.4514	18.2665	9.91315	13.6672	23.7628	13.5814	24.367	0.13986	1	1	0.338902	0.915572	0.791483	-0.337369	7.9703	745.503
BMP(36:1)	1.45006	1.48406	1.22679	1.52431	1.4672	1.12572	1.02546	0.871007	0.970124	1.2837	1.22998	1.63738	0.148039	1	1	0.351334	0.892796	0.847734	-0.238317	7.9524	775.55
BMP(40:3)	0.0634183	0.103424	0.083389	0.134564	0.112441	0.0871921	0.0614547	0.0589955	0.0812256	0.0799964	0.0933083	0.0918698	0.134795	1	1	0.331298	0.89142	0.798815	-0.324066	7.8451	827.582
BMP(38:4)	9.71858	12.2995	8.87897	9.10514	11.1556	10.0263	8.48886	5.50875	6.72861	9.21554	9.65432	12.0915	0.183026	1	1	0.406553	0.836613	0.844788	-0.243339	7.863	797.535
BMP(39:5)	0.140147	0.141179	0.132036	0.149486	0.137304	0.146373	0.138493	0.142893	0.172026	0.14249	0.161743	0.139348	0.220373	1	1	0.458679	0.781162	1.05962	0.0835465	7.8272	809.535
BMP(37:5)	0.366916	0.330405	0.30606	0.232861	0.328811	0.275239	0.232417	0.301147	0.248683	0.227656	0.315622	0.315648	0.226331	1	1	0.465191	0.731819	0.8918	-0.165208	7.8808	781.503
BMP(37:7)	0.00776306	0.125387	0.0677826	0.16064	0.119826	0.060309	0.0332342	0.111353	0.0923647	0.029398	0.0565774	0.0283368	0.268816	1	1	0.507224	0.717722	0.648439	-0.624958	7.8809	777.472
BMP(41:6)	0.0402776	0.0463741	0.0607682	0.0549808	0.0594391	0.0520536	0.0590179	0.064259	0.0686338	0.0385201	0.0641234	0.0564192	0.282929	1	1	0.518553	0.693543	1.11813	0.161087	7.7555	835.55
BMP(42:7)	1.5882	1.7873	1.21442	1.22659	1.46491	1.86168	1.40569	0.925143	1.25285	1.28251	1.12144	1.92352	0.276082	1	1	0.512866	0.680059	0.86526	-0.208794	7.7198	847.55
BMP(40:6)	17.4857	16.6577	11.7813	11.8929	17.23	15.4194	13.5555	9.63824	11.3889	13.9127	12.5937	19.1161	0.336839	1	1	0.560978	0.660115	0.886569	-0.173695	7.7914	821.535
BMP(39:6)	0.288791	0.245743	0.19492	0.153743	0.285994	0.282593	0.155524	0.177262	0.202259	0.220199	0.229443	0.282545	0.31869	1	1	0.547481	0.65342	0.872879	-0.196146	7.827	807.519
BMP(42:10)	5.68876	5.22432	5.49233	3.89862	3.7236	6.27908	4.98052	8.41677	6.48095	3.8028	5.4396	6.36867	0.289628	1	1	0.52522	0.652613	1.17101	0.227748	7.6838	841.503
BMP(32:1)	0.556071	0.582643	0.463136	0.514776	0.514036	0.41493	0.436266	0.296511	0.399285	0.713197	0.344171	0.431633	0.310344	1	1	0.544522	0.643717	0.860609	-0.216571	8.0239	719.488
BMP(44:8)	0.289245	0.290018	0.254466	0.35134	0.24573	0.225056	0.346489	0.326696	0.331813	0.236355	0.256874	0.327162	0.304572	1	1	0.539327	0.632549	1.10238	0.140626	7.6481	873.566
BMP(42:6)	0.492001	0.484561	0.364958	0.393835	0.448614	0.450571	0.435747	0.261346	0.364659	0.420415	0.437335	0.486886	0.346855	1	1	0.568775	0.625718	0.913399	-0.130682	7.7377	849.566
BMP(36:2)	75.6188	98.9635	54.7079	54.9845	99.8645	78.5059	57.8249	27.8293	38.9502	73.6758	43.8615	125.811	0.369258	1	1	0.590816	0.623414	0.795324	-0.330385	7.9345	773.534
BMP(33:4)	0.0639748	0.163718	0.189478	0.337824	0.157644	0.107528	0.100706	0.223252	0.209438	0.0348204	0.157343	0.0342475	0.416813	1	1	0.628974	0.606649	0.744788	-0.425099	7.9971	727.456
BMP(38:7)	7.90539	9.79721	8.64366	5.94586	8.83229	8.9202	6.88919	7.93248	6.10583	7.93085	7.58817	9.46225	0.355071	1	1	0.574806	0.598182	0.917357	-0.124445	7.8452	791.488
BMP(42:11)	0.442931	0.478299	0.577029	0.286708	0.321644	0.629712	0.486212	1.0233	0.488013	0.323497	0.485029	0.631915	0.331514	1	1	0.556228	0.597082	1.25642	0.329316	7.6838	839.487
BMP(34:5)	0.123895	0.133436	0.180517	0.18079	0.0938043	0.0916871	0.0878795	0.307752	0.185227	0.120175	0.201103	0.108079	0.383201	1	1	0.605027	0.578248	1.25629	0.329166	7.9525	739.457
BMP(41:7)	0.12814	0.210154	0.18706	0.115196	0.134136	0.156082	0.151667	0.122653	0.129863	0.0885307	0.125087	0.19152	0.34892	1	1	0.568848	0.573349	0.86952	-0.20171	7.7555	833.535
BMP(40:5)	3.85805	4.57909	3.87178	3.85248	4.1067	3.98239	4.20636	2.96692	3.51734	3.58392	3.94096	4.57219	0.37478	1	1	0.594176	0.566586	0.939679	-0.0897605	7.8093	823.55
BMP(39:7)	0.397851	0.467342	0.294402	0.235072	0.439488	0.474708	0.303585	0.337046	0.277031	0.288253	0.335409	0.500011	0.415041	1	1	0.627833	0.548315	0.88413	-0.177669	7.8183	805.504
BMP(38:1)	0.157762	0.18724	0.129749	0.232984	0.260481	0.147872	0.180482	0.113173	0.166673	0.146901	0.214488	0.16513	0.413653	1	1	0.627293	0.504861	0.884201	-0.177553	7.8988	803.582
BMP(38:5)	17.5246	20.5513	18.8407	17.4683	19.9526	18.5973	17.8265	15.7449	16.8979	16.028	19.257	21.8404	0.430563	1	1	0.636781	0.5043	0.952715	-0.0698838	7.8451	795.519
BMP(38:6)	11.6667	13.5074	13.5768	12.3161	11.2746	11.2875	12.0215	15.707	13.2338	10.3438	15.6589	11.2105	0.481582	1	1	0.675153	0.494629	1.06175	0.0864401	7.8451	793.503
BMP(37:6)	0.349853	0.189203	0.271202	0.326137	0.246824	0.279769	0.332575	0.290205	0.243659	0.227578	0.261963	0.131023	0.438991	1	1	0.641568	0.487379	0.894175	-0.161371	7.8991	779.488
BMP(37:8)	0.0468824	0.226095	0.230143	0.276221	0.241368	0.196627	0.107633	0.334412	0.264912	0.0636449	0.13489	0.115216	0.559483	1	1	0.732611	0.484664	0.838476	-0.254158	7.8809	775.456
BMP(40:7)	50.9459	58.866	40.7562	32.7284	55.1396	62.1696	40.0329	35.3456	33.6672	41.6215	37.7803	81.6653	0.57628	1	1	0.745095	0.440881	0.898561	-0.154312	7.7914	819.519
BMP(36:6)	0.367542	0.404392	0.410641	0.369004	0.322696	0.33106	0.333503	0.597036	0.379258	0.287426	0.47248	0.335886	0.521896	1	1	0.709212	0.431447	1.0908	0.125393	7.8988	765.472
BMP(40:9)	1.4565	1.65924	1.51285	1.30783	1.21754	1.64187	1.34991	2.63702	1.55872	1.07663	1.82377	1.3287	0.517374	1	1	0.705565	0.428985	1.11129	0.15224	7.7735	815.488
BMP(36:5)	3.39172	4.0576	4.30539	4.18012	3.04262	2.88006	3.91443	5.18491	4.03904	2.85899	5.27547	2.41917	0.587213	1	1	0.753492	0.427748	1.08393	0.116273	7.8988	767.488
BMP(37:3)	0.332634	0.491924	0.370667	0.335764	0.387642	0.332494	0.392695	0.304144	0.334066	0.244439	0.498437	0.298074	0.517322	1	1	0.705565	0.416514	0.920364	-0.119723	7.8988	785.534
BMP(40:4)	0.575067	0.630616	0.512212	0.549164	0.641748	0.551643	0.521976	0.338015	0.458664	0.57329	0.496816	0.850989	0.632992	1	1	0.788671	0.41219	0.936222	-0.095077	7.8272	825.566
BMP(44:9)	0.886073	0.7771	0.573717	0.68133	0.559378	0.842104	0.888512	0.716932	0.758908	0.644875	0.673617	0.899509	0.554206	1	1	0.730689	0.380087	1.0608	0.0851565	7.648	871.55
BMP(39:4)	0.201564	0.22824	0.159412	0.154429	0.221856	0.197643	0.149542	0.168531	0.174688	0.128242	0.174248	0.287186	0.617363	1	1	0.778247	0.353935	0.930614	-0.103745	7.8272	811.55
BMP(38:8)	0.230534	0.239659	0.272346	0.169382	0.228196	0.278441	0.149221	0.386411	0.191949	0.198042	0.263441	0.357498	0.630982	1	1	0.788557	0.322954	1.09024	0.124639	7.8273	789.472
BMP(26:0)	1.3762	1.36798	1.38511	1.30435	1.5394	1.39	1.20495	1.32144	1.35826	1.46183	1.42258	1.47575	0.715138	1	1	0.849789	0.321229	0.985863	-0.0205402	8.0597	637.409
BMP(36:4)	20.5747	26.6399	24.3846	26.2143	17.3312	20.3361	21.434	31.905	22.8874	14.2614	33.3937	13.8047	0.924558	1	1	0.963046	0.255897	1.01628	0.023295	7.9167	769.503
BMP(44:11)	10.2453	8.71532	6.3307	4.5287	6.6854	10.5708	6.36467	8.06232	7.1552	5.88815	6.73929	10.6184	0.761935	1	1	0.874364	0.243021	0.952243	-0.0705978	7.6301	867.519
BMP(37:4)	0.250322	0.308846	0.271912	0.244441	0.303568	0.229628	0.28058	0.204211	0.289685	0.143322	0.325804	0.305162	0.759855	1	1	0.873719	0.212585	0.962732	-0.0547939	7.8986	783.519
BMP(34:4)	1.09874	1.11246	0.950558	1.06514	0.776948	0.831164	0.786317	1.15266	0.9545	0.772407	1.15211	0.905087	0.840712	1	1	0.918955	0.191851	0.980818	-0.0279421	7.9525	741.472
BMP(40:8)	23.368	27.2178	23.598	19.3653	20.0476	28.6816	21.2218	34.731	22.58	16.5809	27.6473	24.6325	0.779796	1	1	0.881459	0.188574	1.03595	0.0509556	7.7736	817.503
BMP(44:10)	3.10971	2.40589	1.83347	1.52556	1.92664	2.62492	2.11561	2.02003	2.35965	1.90897	2.03507	2.74369	0.884376	1	1	0.945766	0.157822	0.981888	-0.0263693	7.6306	869.535
BMP(32:3)	0.093955	0.0405154	0.059567	0.0618147	0.0137403	0.0521809	0.0406646	0.0418722	0.0426631	0.0851459	0.0341804	0.0668394	0.900331	1	1	0.956197	0.156197	0.967654	-0.0474361	8.0239	715.456
BMP(44:12)	18.1298	19.7219	14.6695	7.65514	12.9708	26.4201	11.7092	24.6783	14.3031	11.8435	12.6731	26.8318	0.916624	1	1	0.960869	0.129131	1.02483	0.0353794	7.6301	865.503
BMP(42:8)	3.15504	3.23618	2.49706	2.64945	2.33102	3.18214	2.99691	2.45833	2.97278	2.54938	2.62938	3.6058	0.911712	1	1	0.960018	0.10856	1.00948	0.0136168	7.7018	845.535
BMP(42:5)	0.111494	0.123491	0.0725189	0.0962159	0.0846145	0.0760851	0.102663	0.0618188	0.0945969	0.105921	0.117595	0.088035	0.929369	1	1	0.964144	0.0920219	1.011	0.0157872	7.7557	851.582
BMP(42:9)	5.23402	5.33877	4.19237	3.80206	3.71212	5.4969	4.64747	4.43639	4.92245	3.79287	4.20781	5.70868	0.981682	1	1	0.985823	0.0257906	0.99782	-0.00314909	7.6839	843.519

## Sheet: CE
Metabolite	WT_Sample_06	WT_sample_03	WT_sample_04	WT_sample_02	WT_sample_05	WT_sample_01	MARCH6_sample_07	MARCH6_sample_12	MARCH6_sample_11	MARCH6_sample_09	MARCH6_sample_08	MARCH6_sample10	P_Value	HOLM	BONFERRONI	FDR	VIP_score	Fold_change	Log2_fold_change	rt	mz
CE(17:1)	27139.7	14329.4	21751.6	19388	23651.6	25905.3	6735.58	10098.9	6460.1	7965.76	9069.8	9791.68	0.000478152	0.499668	0.550352	0.00513432	1.73531	0.379235	-1.39884	16.4246	654.618
CE(20:3)	3739.14	7397.07	6165.14	4167.7	4996.86	3093.54	9914.88	9981.54	16445.5	11134.5	9764.54	11417.7	0.000609777	0.6299	0.701853	0.00589793	1.64623	2.32273	1.21582	16.37	692.634
CE(16:1)	1140.4	2155.73	1572.12	357.695	1526.26	695.65	3695.8	3248.93	6042.39	3792.14	2697.33	3075.15	0.0020407	1	1	0.0141497	1.57512	3.02795	1.59834	16.2285	640.603
CE(22:4)	1185.31	1559.97	1527.9	1282.83	1547.32	1078.92	2384.62	2178.88	3911.7	2564.21	2125.7	2610.97	0.00415058	1	1	0.024374	1.56836	1.92809	0.94717	16.3897	718.65
CE(24:2)	46.9042	80.7966	112.954	82.1265	48.5013	45.1867	178.872	132.26	275.445	223.347	122.144	117.599	0.00786988	1	1	0.0409875	1.46649	2.5204	1.33365	16.9602	750.713
CE(26:5)	45.3676	88.8733	81.1283	70.0857	60.6074	50.7933	289.824	215.774	678.677	268.939	267.26	233.555	0.0147955	1	1	0.0647515	1.45185	4.92378	2.29977	16.693	772.697
CE(24:1)	32.1069	96.893	115.626	63.6089	52.0913	36.1684	234.125	172.188	491.606	232.353	157.511	198.409	0.0141674	1	1	0.0634501	1.42824	3.74833	1.90625	17.1025	752.728
CE(24:5)	533.243	986.478	576.504	412.121	512.067	393.617	1362.52	1341.84	3559.37	1533.87	1463.43	1722.13	0.0143504	1	1	0.0637779	1.4273	3.21706	1.68574	16.496	744.665
CE(22:5)	1723	2099.65	1874.46	1162.53	1866.02	1349.39	1969.53	2280.82	3377.64	2709.35	2570.71	2228.77	0.00777984	1	1	0.0407027	1.40454	1.50241	0.587275	16.3043	716.634
CE(22:2)	82.1654	251.888	127.005	121.687	89.7977	72.5548	596.101	328.202	1454.44	679.661	424.453	531.139	0.0208679	1	1	0.0851737	1.38244	5.3872	2.42954	16.764	722.682
CE(16:0)	415.278	857.597	443.697	320.711	460.26	293.137	2121.61	1137.61	4710.36	1819.03	1652.08	1529.81	0.0228858	1	1	0.0918473	1.36921	4.64779	2.21654	16.4254	642.618
CE(22:1)	69.5752	281.031	147.273	103.151	104.377	42.4224	867.202	376.587	2128.23	1082.34	523.112	648.807	0.0253127	1	1	0.0984286	1.35103	7.52348	2.9114	16.9252	724.697
CE(20:2)	977.57	2418.96	1620.09	1195.14	1207.03	842.238	4882.16	3999.89	14750	5413.07	3416.27	4168.14	0.0425813	1	1	0.151272	1.25444	4.43402	2.14862	16.5145	694.65
CE(22:3)	202.047	494.983	439.311	261.306	245.099	201.421	1201.77	903.313	3822.4	1323.43	921.982	1090.94	0.0432968	1	1	0.152867	1.25305	5.02331	2.32864	16.5854	720.666
CE(24:4)	336.166	1006.67	497.844	372.676	424.451	264.163	2344.37	1803.7	7984.18	2653.48	1896.26	1961.47	0.0443508	1	1	0.154806	1.24766	6.42441	2.68356	16.6568	746.681
CE(21:4)	878.145	622.499	1162.79	371.46	1089.33	789.558	207.654	701.763	319.599	176.908	561.583	550.277	0.0248043	1	1	0.0972246	1.23869	0.512393	-0.964677	16.3345	704.634
CE(18:1)	22556.6	61068.9	31458.4	20670.5	27843.3	17461.3	130593	110999	492835	155786	109543	112585	0.0538903	1	1	0.176215	1.20576	6.14353	2.61907	16.4602	668.634
CE(19:2)	2606.44	3500.54	2753.77	1337.14	2461.43	1673.31	2879.35	3766.38	8272.83	4423.98	3232.4	3752.46	0.0571241	1	1	0.182132	1.14388	1.83689	0.877262	16.3891	680.634
CE(20:1)	166.287	1204.73	357.005	247.443	289.412	136.85	3698.76	1988.72	14994.3	4217.46	2255.59	2596.9	0.0754909	1	1	0.225104	1.12673	12.3877	3.63083	16.7113	696.666
CE(18:0)	39.3082	252.696	102.343	75.0465	89.8624	50.953	1216.53	520.253	4184.64	1083.82	566.298	559.965	0.0825973	1	1	0.237081	1.10681	13.3258	3.73615	16.6924	670.65
CE(26:4)	23.4109	50.5918	120.289	54.0883	20.5793	18.6811	85.2976	69.2183	235.393	121.33	73.1216	74.745	0.0773585	1	1	0.225989	1.066	2.29142	1.19624	16.8378	774.713
CE(19:1)	646.25	1766.25	754.934	429.531	753.001	445.665	4145.4	2926.95	17883	4380.62	2583.75	2699.75	0.0975671	1	1	0.265484	1.06334	7.21897	2.85179	16.5675	682.65
CE(24:3)	66.4007	106.078	200.33	80.7649	50.8527	49.717	355.951	303.966	1908.34	415.531	267.164	343.206	0.111822	1	1	0.289881	1.02851	6.48597	2.69732	16.8	748.697
CE(18:3)	3095.63	2167.24	2480.97	757.217	2955.69	1991.13	1301.18	2505.44	1538.93	1615.35	1677.63	1893.69	0.244949	1	1	0.479155	0.717465	0.783189	-0.352567	16.1708	664.603
CE(18:2)	69188.9	53828.9	58017.9	29938.7	56633.6	42707.3	44046	61575.1	76245.6	55697.4	57339.2	65874.4	0.264652	1	1	0.500692	0.672349	1.16262	0.217376	16.3128	666.618
CE(22:6)	12423.7	12764.8	14700.4	6916.19	16835.3	11446.4	9376.56	11769.8	12773.3	10616.1	12422.2	12280.9	0.528997	1	1	0.713341	0.394081	0.922118	-0.116977	16.1753	714.618
CE(20:4)	28523.6	24669.9	34100.1	12852.7	33836.6	24684.3	21252.4	23921.4	24912.6	24240.4	31525.5	29282.8	0.87331	1	1	0.940299	0.138895	0.97774	-0.0324776	16.2087	690.618

## Sheet: Cer
Metabolite	WT_Sample_06	WT_sample_03	WT_sample_04	WT_sample_02	WT_sample_05	WT_sample_01	MARCH6_sample_07	MARCH6_sample_12	MARCH6_sample_11	MARCH6_sample_09	MARCH6_sample_08	MARCH6_sample10	P_Value	HOLM	BONFERRONI	FDR	VIP_score	Fold_change	Log2_fold_change	rt	mz
Cer(d34:0)	5.12301	5.00123	5.62432	6.15774	4.93687	5.7258	3.43319	3.84168	3.59303	3.74269	3.59412	4.43512	7.72127e-05	0.0841618	0.0888718	0.0014257	1.73586	0.695135	-0.524635	12.6958	540.535
Cer(d43:2)	8.99189	7.52343	8.20156	7.08103	8.33119	7.83558	4.43663	6.46887	5.73818	6.13332	5.47115	6.91326	0.000887726	0.905481	1	0.00769095	1.59724	0.733069	-0.447979	14.1681	662.645
Cer(d44:3)	0.963716	1.12341	1.03801	1.19493	1.0857	1.1835	0.539924	0.436847	0.526047	0.598647	0.731527	1.04551	0.00259869	1	1	0.0165254	1.5888	0.58861	-0.764616	14.0985	674.644
Cer(d41:1)	269.951	211.405	229.702	212.515	244.782	252.843	129.221	187.33	169.207	185.71	152.468	202.795	0.00112915	1	1	0.00921742	1.57214	0.722441	-0.469049	14.129	636.629
Cer(d42:1)	475.352	332.047	578.296	487.617	437.185	485.313	276.761	308.068	249.172	313.615	306.497	414.273	0.00388037	1	1	0.023262	1.48189	0.668281	-0.581473	14.3207	650.645
Cer(d43:3)	0.5843	0.530957	0.585681	0.505649	0.55064	0.478655	0.381265	0.499854	0.511681	0.320982	0.331678	0.364347	0.00797384	1	1	0.0413418	1.46093	0.744714	-0.425241	13.9046	660.63
Cer(d36:0)	2.1029	1.93043	2.55276	2.66175	1.60267	2.16008	1.49461	1.33181	1.56102	1.5317	1.47456	1.8939	0.00975101	1	1	0.0473561	1.42538	0.713849	-0.48631	13.1952	568.566
Cer(d40:0)	25.2442	28.1611	23.0249	45.8929	23.8006	33.2166	22.403	14.2822	14.3747	16.9894	20.8254	18.9493	0.0181733	1	1	0.0760634	1.35041	0.601226	-0.734021	14.0692	624.629
Cer(d42:0)	13.587	14.6363	17.6225	23.271	12.6819	16.1263	13.2447	9.70533	9.39377	9.72886	11.867	12.2598	0.0179681	1	1	0.0754793	1.34765	0.676022	-0.564859	14.4407	652.661
Cer(d41:0)	5.70786	7.10868	7.00015	7.86129	5.70454	7.0264	5.54979	5.00612	4.71199	5.62266	6.05422	6.08642	0.0171468	1	1	0.073096	1.30713	0.817423	-0.290845	14.2526	638.645
Cer(d34:1)	40.4984	45.2166	46.9675	48.025	50.6873	41.4432	31.9103	34.5464	44.7671	39.365	30.5785	42.9279	0.02098	1	1	0.0853286	1.27892	0.821349	-0.283933	12.497	538.519
Cer(d43:0)	1.69469	1.97024	2.79902	2.37582	1.4511	1.76088	1.12479	1.41346	1.78343	1.34151	1.30605	1.50372	0.0315283	1	1	0.118206	1.27609	0.703048	-0.508304	14.6198	666.676
Cer(d40:1)	397.674	298.619	359.588	451.467	362.826	397.325	314.011	254.788	287.363	329.033	282.81	367.807	0.0225505	1	1	0.0910725	1.25232	0.809619	-0.304684	13.9403	622.614
Cer(d44:1)	3.91962	3.91003	5.26084	4.42498	3.13247	3.80926	2.65909	3.18112	3.69478	3.10127	2.81149	3.7148	0.0314738	1	1	0.118206	1.23442	0.783514	-0.35197	14.6592	678.676
Cer(d39:0)	0.950178	1.08761	1.14832	1.04055	0.849923	0.922362	0.477571	0.720711	0.772986	0.67399	1.07146	0.833053	0.0304796	1	1	0.115402	1.23172	0.758429	-0.398914	13.8728	610.614
Cer(d34:3)	0.337923	0.239091	0.284569	0.276459	0.270468	0.150325	0.24713	0.533306	0.53574	0.381354	0.246189	0.540205	0.0467333	1	1	0.16056	1.16432	1.59345	0.672153	11.7332	534.488
Cer(d31:2)	0.178417	0.204119	0.360502	0.145332	0.425973	0.463036	0.339767	0.493775	0.270582	0.65229	0.578236	0.983122	0.0628086	1	1	0.195386	1.13181	1.86666	0.900463	11.4836	494.456
Cer(d45:0)	0.754514	0.752521	1.34668	0.940746	0.56594	0.748367	0.504661	0.634577	0.885921	0.520028	0.451528	0.475443	0.0661536	1	1	0.204136	1.12648	0.679648	-0.557141	14.9264	694.707
Cer(d39:1)	23.2374	21.8973	24.5359	24.66	25.9708	30.5085	18.8748	18.5828	18.5631	25.6484	18.9054	25.0865	0.0479022	1	1	0.161924	1.12587	0.833241	-0.263195	13.7481	608.598
Cer(d36:1)	17.2281	17.4871	16.0078	24.2264	16.1044	16.7862	11.4361	13.329	19.9961	12.5892	11.158	14.9374	0.0525778	1	1	0.173068	1.12229	0.773793	-0.369981	13.0344	566.551
Cer(d42:3)	75.6765	91.9278	93.383	95.0679	103.229	95.2947	71.4279	74.1584	79.375	91.9986	79.2855	89.7439	0.0461192	1	1	0.158932	1.12043	0.876321	-0.190468	13.7063	646.613
Cer(d44:2)	2.404	2.5599	3.6349	2.96977	2.40444	2.47095	1.71935	2.16056	2.3257	2.19639	2.01002	2.79913	0.0562615	1	1	0.180369	1.0984	0.803404	-0.315802	14.3712	676.66
Cer(d44:0)	1.28531	1.75703	3.03612	2.14978	1.16127	1.59713	0.969937	1.34681	1.85583	1.03008	1.00051	1.14446	0.0919224	1	1	0.254946	1.06529	0.668779	-0.580399	14.7477	680.692
Cer(d43:1)	195.113	213.242	213.931	212.747	208.357	210.036	187.069	202.718	199.066	201.726	179.315	217.048	0.108833	1	1	0.286604	0.953647	0.946957	-0.0786291	14.515	664.661
Cer(d42:2)	597.807	577.067	610.418	682.514	671.874	577.4	487.523	461.479	567.984	613.736	515.271	676.195	0.124295	1	1	0.311685	0.920379	0.893762	-0.162037	13.9962	648.629
Cer(d46:0)	1.75485	2.04903	4.26995	2.31904	1.60473	1.85954	1.25196	1.64653	2.5449	1.46639	1.51523	1.48599	0.183319	1	1	0.406553	0.880559	0.715227	-0.483528	15.0514	708.723
Cer(d41:2)	45.6985	51.0024	51.3856	45.4933	55.9106	54.6329	32.7551	42.331	43.389	53.0223	39.7473	55.3338	0.148043	1	1	0.351334	0.880538	0.876547	-0.190096	13.8042	634.614
Cer(d38:0)	1.82362	2.89374	2.51664	3.72751	2.3565	3.10877	2.55406	2.35101	2.49737	1.82879	2.4037	2.12932	0.17327	1	1	0.394623	0.867845	0.837915	-0.255124	13.659	596.598
Cer(d39:2)	2.44857	3.68845	3.75082	3.28117	3.90977	3.50725	2.21957	3.37764	2.48355	3.39542	1.67629	3.70564	0.148355	1	1	0.351351	0.860027	0.818911	-0.288222	13.3594	606.582
Cer(d46:2)	0.359234	0.603292	1.46998	0.765727	0.472454	0.504132	0.391104	0.501164	0.653805	0.419489	0.33196	0.527377	0.238156	1	1	0.47545	0.790498	0.676652	-0.563514	14.7299	704.691
Cer(d47:0)	0.610363	0.683373	1.28964	0.688877	0.507132	0.604641	0.451689	0.537087	0.957937	0.367062	0.482104	0.564723	0.26186	1	1	0.496727	0.776367	0.766555	-0.383538	15.1766	722.739
Cer(d32:1)	0.487462	0.851119	0.813101	0.561895	1.04147	0.526057	0.739797	0.796767	1.28837	0.784376	0.792361	0.880446	0.205876	1	1	0.439792	0.771821	1.23382	0.303132	11.9233	510.488
Cer(d42:4)	3.24534	3.4131	1.87401	0.930302	3.21614	3.08963	2.08984	2.29179	2.63992	1.78913	1.49148	2.04077	0.237883	1	1	0.47545	0.727599	0.782758	-0.353362	13.4092	644.598
Cer(d32:2)	0.542741	0.644617	0.552314	0.646251	0.564491	0.330916	0.403578	0.468713	0.460338	0.504634	0.471909	0.569285	0.237587	1	1	0.47545	0.722721	0.877223	-0.188985	11.4834	508.472
Cer(d40:3)	4.24965	11.1186	8.56043	7.54437	7.90939	6.92859	6.25141	6.22275	6.30355	8.04537	5.15405	6.86575	0.251134	1	1	0.482805	0.713995	0.838738	-0.253707	13.2664	618.582
Cer(d45:2)	0.398485	0.537951	1.05238	0.590052	0.357925	0.39886	0.382826	0.401867	0.538971	0.429205	0.505862	0.361827	0.32117	1	1	0.550644	0.6933	0.785622	-0.348094	14.6057	690.676
Cer(d38:2)	4.6417	6.81293	4.59626	6.01174	4.669	4.99811	5.38911	5.28314	8.15303	6.19891	4.77648	6.17485	0.277459	1	1	0.513434	0.685907	1.13381	0.18118	13.1771	592.566
Cer(d46:1)	0.576099	0.548344	1.73635	0.656384	0.389458	0.48638	0.404705	0.507856	0.602759	0.562678	0.462114	0.474711	0.314115	1	1	0.545534	0.678015	0.686276	-0.543139	14.9799	706.708
Cer(d41:3)	1.46971	2.11036	1.80266	1.30575	2.05928	2.00195	1.16438	1.81418	1.3893	1.99542	1.08252	1.85497	0.27555	1	1	0.512866	0.665697	0.865212	-0.208874	13.4983	632.599
Cer(d40:2)	81.7079	152.375	158.48	149.046	151.89	148.981	121.681	116.168	130.26	139.161	96.2364	145.593	0.293015	1	1	0.527795	0.647988	0.889159	-0.169487	13.5876	620.597
Cer(d30:2)	0.148488	0.151563	0.0943174	0.077551	0.119891	0.122249	0.0969802	0.0832884	0.0819162	0.124702	0.0508885	0.163472	0.369814	1	1	0.590816	0.598323	0.842013	-0.248085	10.8884	480.441
Cer(d47:1)	0.241452	0.258097	0.633282	0.341517	0.200956	0.21424	0.209317	0.224265	0.325213	0.272074	0.233311	0.256815	0.409194	1	1	0.623822	0.583431	0.804954	-0.313022	15.0873	720.724
Cer(d42:5)	0.815134	2.5297	0.979555	0.956407	1.05063	0.985927	1.42655	1.45082	2.60411	1.23571	1.41843	0.800963	0.470468	1	1	0.666062	0.533128	1.22129	0.288402	13.1595	642.581
Cer(d34:2)	0.36043	0.560204	1.51354	1.45561	1.09644	1.32053	0.914965	1.18263	1.59033	1.36062	0.958616	0.631957	0.824125	1	1	0.906853	0.299486	1.0527	0.0740938	12.1253	536.503
Cer(d37:1)	2.43234	3.28342	2.52993	2.76986	2.51648	2.64113	2.30999	2.57394	3.51428	2.78389	2.25878	2.75948	0.984379	1	1	0.986951	0.25761	1.00168	0.00242377	13.2843	580.566
Cer(d38:1)	37.2082	33.0473	30.7461	37.9804	33.963	33.6036	29.8442	30.3511	45.2898	35.6531	23.2516	35.939	0.759208	1	1	0.873719	0.241145	0.969887	-0.0441114	13.5154	594.582

## Sheet: CL
Metabolite	WT_Sample_06	WT_sample_03	WT_sample_04	WT_sample_02	WT_sample_05	WT_sample_01	MARCH6_sample_07	MARCH6_sample_12	MARCH6_sample_11	MARCH6_sample_09	MARCH6_sample_08	MARCH6_sample10	P_Value	HOLM	BONFERRONI	FDR	VIP_score	Fold_change	Log2_fold_change	rt	mz
CL(70:5)	1.47359e-05	0.739116	2.81186	1.45379e-05	1.23566e-05	16.4489	1.10452	20.8954	10.8441	18.3823	20.4685	26.8572	0.0185667	1	1	0.0774021	1.2984	4.92763	2.30089	7.863	1425.98
CL(70:6)	69.8977	54.3242	34.8734	32.3532	72.9847	57.4766	9.06966	1.26823e-05	1.11731e-05	65.3493	1.19564e-05	77.5001	0.124965	1	1	0.312684	0.968433	0.471931	-1.08335	7.8451	1423.97
CL(76:11)	25.416	24.368	10.5886	13.297	23.582	22.1933	12.3254	9.9364	8.90924	20.8	8.0776	25.894	0.18796	1	1	0.414448	0.838324	0.719517	-0.4749	7.6123	1497.98
CL(74:9)	129.669	131.699	69.5314	74.8293	122.27	123.525	84.8667	53.8484	67.269	116.158	65.3567	124.956	0.19346	1	1	0.422528	0.821581	0.786548	-0.346393	7.666	1473.98
CL(72:9)	13.1833	13.2321	16.9735	20.2361	11.4421	13.572	22.5679	24.8696	20.3079	12.4253	20.3496	10.6327	0.198776	1	1	0.432497	0.81696	1.25399	0.326531	7.7019	1445.95
CL(71:7)	3.0445	3.05037	4.1285	4.537	2.90839	4.01775	4.72192	5.5235	4.2868	2.34222	5.27522	3.66816	0.250187	1	1	0.482805	0.722802	1.1905	0.25157	7.7738	1435.97
CL(72:8)	252.567	262.035	468.419	509.743	185.27	259.264	504.523	673.161	497.107	190.198	612.058	160.516	0.289761	1	1	0.52522	0.699438	1.36146	0.445159	7.7201	1447.97
CL(70:8)	3.30915	3.22032	6.0649	3.33233	3.65049	3.64329	6.12498	5.90758	5.10586	3.15672	4.83725	2.39639	0.367792	1	1	0.589594	0.610589	1.18554	0.245543	7.8096	1419.93
CL(68:4)	13.95	9.11153	8.08876	7.01048	1.29738	5.9674	1.86203	9.22848	1.45902	5.30025	10.2246	4.76166	0.373464	1	1	0.593725	0.542881	0.722853	-0.468225	7.9345	1399.96
CL(68:6)	35.2142	33.7148	43.8147	38.1086	29.3862	38.823	46.7781	31.5711	42.623	30.3573	30.9669	20.9913	0.559477	1	1	0.732611	0.50664	0.927994	-0.107813	7.8814	1395.93
CL(70:7)	121.695	126.733	190.203	184.201	97.7857	130.97	202.885	191.557	189.319	101.372	177.632	77.1179	0.592395	1	1	0.757083	0.485357	1.10368	0.142326	7.8272	1421.95
CL(76:10)	20.9551	21.6868	1.19026e-05	0.79267	30.1875	18.0716	2.99564	1.19449e-05	2.10361	22.2381	2.15883	37.0757	0.610336	1	1	0.771974	0.468193	0.726025	-0.46191	7.6123	1500
CL(70:4)	33.247	25.7085	24.3227	25.2537	23.084	26.2501	22.2155	21.7433	31.3588	35.8593	14.7745	14.0367	0.467646	1	1	0.664519	0.465511	0.886752	-0.173397	7.8988	1428
CL(72:6)	137.301	107.623	49.1412	29.6807	118.328	91.3241	90.3663	24.1563	45.6326	86.5863	42.6154	166.722	0.644292	1	1	0.793617	0.432178	0.855045	-0.225929	7.8091	1452
CL(68:3)	17.6154	13.4871	11.8124	18.9014	15.6048	13.4842	15.0121	17.7959	16.2108	22.3477	18.5752	9.70156	0.495676	1	1	0.689037	0.422982	1.09612	0.132408	7.9524	1401.98
CL(72:7)	283.353	289.161	327.995	326.865	256.323	268.689	321.103	323.373	319.625	232.384	299.895	247.188	0.944408	1	1	0.967955	0.38707	0.994968	-0.00727812	7.7555	1449.98
CL(74:8)	64.8929	16.467	24.2223	14.7403	96.5112	36.5864	13.0053	20.8287	10.4319	64.2078	12.5132	115.802	0.901636	1	1	0.956197	0.381111	0.934372	-0.0979313	7.7376	1476
CL(68:5)	20.5758	28.8508	13.4575	17.4746	25.162	25.8335	20.2528	14.9414	23.2507	24.3378	16.543	25.1847	0.705915	1	1	0.842925	0.271236	0.947899	-0.0771952	7.9167	1397.95
CL(74:10)	30.0723	29.4915	24.1332	27.5789	25.681	26.9048	31.7925	29.7191	26.8101	24.6217	25.8113	27.9451	0.745197	1	1	0.868395	0.203873	1.01732	0.0247737	7.6486	1471.97
CL(66:5)	4.40364	4.2877	5.58888	4.64228	4.90143	5.44366	7.41279	3.76956	6.40827	5.52367	3.09872	3.58315	0.909801	1	1	0.958957	0.192905	1.01806	0.0258213	7.9352	1369.92

## Sheet: DG
Metabolite	WT_Sample_06	WT_sample_03	WT_sample_04	WT_sample_02	WT_sample_05	WT_sample_01	MARCH6_sample_07	MARCH6_sample_12	MARCH6_sample_11	MARCH6_sample_09	MARCH6_sample_08	MARCH6_sample10	P_Value	HOLM	BONFERRONI	FDR	VIP_score	Fold_change	Log2_fold_change	rt	mz
DG(42:5)	27.4424	43.4489	42.8922	45.892	30.3149	44.9172	81.9973	95.1363	85.0549	85.0342	94.6873	101.363	5.09148e-07	0.000585011	0.00058603	0.000195343	1.84641	2.31271	1.20959	14.1405	716.619
DG(42:4)	5.01617	7.07057	11.4891	8.30272	6.39897	7.0143	20.2669	22.8903	28.5472	23.3615	25.5505	28.5157	2.6949e-06	0.00308835	0.00310182	0.000407314	1.83619	3.29269	1.71927	14.3892	718.635
DG(40:7)	906.052	813.03	778.757	672.934	660.768	860.909	1456.73	1644.53	1785.83	1528.67	1420.51	1851.51	9.19167e-06	0.010405	0.0105796	0.000528981	1.82831	2.06454	1.04582	13.409	684.556
DG(44:12)	18.3042	16.3501	11.6459	11.3678	12.9903	18.4825	43.5394	42.3337	45.6839	34.0239	55.472	42.7198	3.01155e-05	0.0334884	0.0346629	0.000866573	1.81487	2.95906	1.56514	13.0703	730.541
DG(41:4)	2.67263	1.94796	3.30191	1.56594	2.10061	3.46529	6.55184	5.67467	5.13516	5.34907	6.01919	5.72137	1.56942e-05	0.0175618	0.018064	0.000547393	1.80132	2.28846	1.19438	14.1941	704.619
DG(44:6)	2.32352	3.52697	4.91992	4.39062	3.38447	4.99813	11.1067	12.3885	8.8244	11.464	12.7581	15.1358	4.94352e-05	0.054527	0.0568999	0.00116122	1.80101	3.04445	1.60618	14.2818	742.635
DG(42:6)	64.573	107.259	94.0911	110.141	65.4725	94.942	219.026	188.402	177.066	195.971	224.851	254.451	1.36909e-05	0.0154297	0.0157582	0.000547393	1.79979	2.34822	1.23157	13.9224	714.603
DG(41:2)	5.70484	7.82176	8.92333	7.95883	5.62781	9.29892	14.6221	15.5796	16.1903	15.2113	13.2566	18.3037	7.29555e-06	0.00828774	0.00839717	0.00049724	1.79506	2.05498	1.03913	14.6651	708.65
DG(37:1)	14.0453	26.1698	23.0479	31.3086	13.3924	20.0689	55.8924	48.1136	79.6084	63.3003	62.3907	59.1707	3.25287e-05	0.0361394	0.0374405	0.000913184	1.77483	2.87798	1.52506	14.2298	654.604
DG(42:9)	26.4225	27.2015	24.1261	25.2895	22.0794	26.3643	39.9963	47.0103	37.1118	35.5594	45.7431	48.0815	0.000289115	0.30704	0.332772	0.00369746	1.76193	1.67347	0.742842	13.3056	708.556
DG(38:5)	1494.02	1721.64	1422.79	1487.55	1210.89	1461.82	2236.17	2296.03	2213.92	2291.87	1964.31	2665.92	5.16735e-05	0.0569442	0.0594762	0.00118952	1.75444	1.55344	0.635462	13.4626	660.556
DG(39:3)	12.4894	18.5996	16.085	16.6853	12.1828	16.2969	22.7517	30.1588	32.6726	31.1375	29.1127	36.4673	0.000115411	0.124528	0.132838	0.0018197	1.74942	1.97425	0.981307	14.0895	678.603
DG(40:3)	63.6394	116.466	146.424	127.234	75.7471	130.234	227.128	198.015	250.949	219.616	226.233	276.658	4.07902e-05	0.045114	0.0469495	0.00102064	1.748	2.11991	1.084	14.2495	692.619
DG(37:5)	10.8906	14.3969	11.8584	11.5176	8.5471	13.6911	19.0035	17.3205	21.1142	18.9465	17.8403	18.4923	9.56371e-05	0.103384	0.110078	0.0015504	1.7417	1.58977	0.668819	13.2485	646.54
DG(40:1)	32.4288	44.3096	69.3661	55.7484	37.078	52.9976	119.413	87.3381	107.416	95.089	118.376	134.572	5.77185e-05	0.0633749	0.066434	0.00123026	1.74089	2.26838	1.18166	14.7655	696.65
DG(39:5)	14.6968	19.3935	18.3304	14.737	14.9146	18.3254	21.3816	29.7656	28.5773	26.3085	29.0666	27.2793	8.13968e-05	0.0885597	0.0936877	0.00144305	1.7344	1.61736	0.693638	13.6175	674.572
DG(44:2)	2.25534	2.14659	4.41647	3.76897	2.09545	4.06853	5.97708	7.29806	6.58647	6.73523	7.56746	8.97391	5.56723e-05	0.0612952	0.0640788	0.00123026	1.73313	2.30054	1.20197	15.1042	750.698
DG(39:1)	7.93369	16.8715	18.8094	13.285	8.56199	14.3233	24.5674	25.7256	27.178	26.9003	29.9965	32.8853	9.1125e-05	0.0985973	0.104885	0.00149836	1.73228	2.0963	1.06785	14.6048	682.635
DG(37:3)	87.3586	90.6334	74.6582	76.1613	54.3097	101.513	113.112	143.976	143.127	138.089	140.701	154.337	6.3728e-05	0.0697822	0.0733509	0.00128686	1.73211	1.71953	0.782015	13.6767	650.571
DG(40:5)	300.995	446.12	430.342	387.407	322.672	401.097	552.89	542.452	567.847	592.683	624.113	698.965	7.80354e-05	0.0849806	0.0898188	0.0014257	1.71938	1.56379	0.64505	13.8017	688.587
DG(38:1)	77.6127	210.618	229.657	206.997	106.307	160.908	575.704	347.861	730.497	481.298	505.679	556.923	0.00030358	0.321795	0.34942	0.00379805	1.71869	3.22343	1.6886	14.4352	668.619
DG(44:7)	6.76817	8.94796	10.5574	11.3182	7.3384	11.2891	19.7039	22.9935	14.7823	19.7479	23.0832	27.2057	0.000388	0.407787	0.446587	0.00442166	1.71821	2.2682	1.18155	14.087	740.619
DG(36:3)	9122.66	11792.6	8444.51	10449.1	6098.13	8393.59	18773.5	16367.2	22655.5	17536.1	14264	20188.9	0.000144969	0.155841	0.166859	0.002167	1.71749	2.02181	1.01565	13.4759	636.556
DG(38:3)	732.075	1748.3	1321	1511.11	842.945	1232.88	3271.06	2684.01	4937.57	3491.3	3001.05	3836.71	0.000313585	0.331773	0.360937	0.00383975	1.7172	2.87234	1.52223	13.8892	664.587
DG(40:4)	124.358	220.196	252.142	233.272	140.253	180.457	376.596	388.717	587.718	456.309	411.499	574.04	0.000258574	0.275123	0.297619	0.00338203	1.71058	2.4289	1.2803	14.0608	690.603
DG(36:2)	6054.7	15365.3	10466.8	12156.9	6472.16	7813.7	27430.6	21808.9	39379	27606.8	23705.5	25475.8	0.000283374	0.301227	0.326164	0.00366476	1.70098	2.83572	1.50372	13.7482	638.572
DG(40:2)	81.2136	200.353	209.96	175.155	109.602	171.992	418.342	325.769	604.179	400.023	359.515	463.978	0.000418458	0.438962	0.481645	0.00467616	1.69355	2.71209	1.43941	14.4978	694.635
DG(37:2)	60.1473	150.166	94.592	116.891	56.613	76.7254	281.869	228.719	465.083	305.042	273.816	297.742	0.000593199	0.613961	0.682772	0.0057896	1.69319	3.33662	1.73839	13.9445	652.587
DG(42:2)	29.3409	28.6448	47.9045	43.4411	26.7756	54.5665	75.2248	60.4412	73.0036	70.1733	72.2633	89.067	0.000235869	0.251673	0.271486	0.00319395	1.67781	1.90821	0.93222	14.8192	722.666
DG(44:4) _RT_14.71	0.550803	0.677183	2.54823	1.47527	1.33877	1.98164	3.08723	3.84924	2.9874	4.32336	4.98596	4.2539	0.000223624	0.23883	0.257391	0.00306418	1.6732	2.74001	1.45418	14.7104	746.666
DG(38:0)	11.527	10.9904	19.1203	14.5765	8.14033	12.2384	24.4881	25.4323	26.4536	17.7002	24.486	25.0202	0.000254176	0.270697	0.292556	0.00336271	1.6689	1.87459	0.906577	14.7118	670.634
DG(39:4)	20.6936	18.5076	18.7089	18.3462	17.5829	17.5573	26.2631	28.0211	39.489	32.5748	26.1696	35.5827	0.00190163	1	1	0.0133462	1.66794	1.68857	0.755799	13.8805	676.587
DG(41:7)	2.6076	2.79555	3.14929	1.27326	1.99075	3.36766	4.53528	6.52822	3.90541	6.31399	5.07756	6.68325	0.000616427	0.636153	0.709508	0.00591256	1.64949	2.1762	1.12181	13.6191	698.572
DG(37:4)	37.5681	42.9882	37.4358	37.34	30.1052	32.7497	46.6696	54.609	62.4452	57.7696	45.0514	58.5826	0.000593547	0.613961	0.683172	0.0057896	1.64382	1.49013	0.575439	13.5713	648.556
DG(40:6)	840.086	695.722	899.237	162.763	762.517	923.148	1235.34	1365.78	1183.58	1386.01	1472.24	1521.25	0.00140069	1	1	0.0106768	1.63556	1.90598	0.930532	13.6272	686.572
DG(36:0)	56.3858	66.6539	81.6036	71.6072	47.2869	62.6901	106.508	79.8949	109.393	92.418	98.8853	108.714	0.000432271	0.452588	0.497544	0.00473851	1.63224	1.54265	0.625409	14.3728	642.604
DG(39:7)	6.24081	8.35863	5.62563	4.52871	0.932296	4.93085	9.74933	9.42884	9.87759	11.3991	12.1201	12.8727	0.0010069	1	1	0.00851158	1.62349	2.13763	1.09601	13.1772	670.54
DG(41:5)	2.43641	2.6655	1.85352	3.12446	2.83619	3.77059	4.21047	5.38673	4.20608	4.38774	5.72191	6.61544	0.00110841	1	1	0.00911267	1.61138	1.8295	0.871453	14.0157	702.603
DG(38:2)	549.072	2115.06	1508.75	1474.07	838.767	1108.5	4911.84	4021.12	9207.36	5014.46	3892.85	4801.27	0.00316501	1	1	0.0196915	1.60757	4.19383	2.06827	14.1372	666.603
DG(39:2)	14.901	20.4934	23.1653	26.863	9.45773	16.7434	36.1545	32.7821	81.6077	67.0961	59.0287	71.5026	0.00341662	1	1	0.0208071	1.58653	3.11915	1.64115	14.3197	680.619
DG(35:1)	52.6131	112.302	76.8922	96.7456	50.209	66.2193	136.465	119.297	209.959	144.282	135.355	144.599	0.00146092	1	1	0.0110626	1.56323	1.95603	0.96793	13.8471	626.572
DG(36:1)	475.435	1212.09	815.383	1592.61	570.996	708.36	2887	1775.22	4753.47	2667.21	2555.54	2520.07	0.00334795	1	1	0.0205559	1.56219	3.19235	1.67462	14.0691	640.588
DG(35:2)	149.58	336.243	197.614	231.031	135.996	187.532	432.639	346.108	671.527	441.67	368.362	409.397	0.00254695	1	1	0.0164693	1.54164	2.15647	1.10867	13.5509	624.556
DG(39:6)	10.0835	9.44012	6.16155	7.36847	6.76859	7.96348	11.6821	10.0702	17.6256	15.4759	11.8419	14.5981	0.00302742	1	1	0.0190413	1.53782	1.70122	0.766567	13.5134	672.556
DG(44:5)	3.30966	3.09814	4.13129	4.27051	3.09538	5.70937	6.04968	7.00962	5.34556	5.57814	7.76273	8.82686	0.00258382	1	1	0.0165254	1.52375	1.71813	0.780842	14.5873	744.65
DG(42:7)	128.485	163.727	193.473	174.798	129.786	179.726	239.431	255.472	189.622	239.188	273.607	344.447	0.0042043	1	1	0.0244401	1.51878	1.58946	0.668536	13.7117	712.587
DG(36:4)	4768.27	4446.85	3124.02	4364.92	2327.08	3329.87	6215.2	5100.71	5718.74	4797.36	5736.26	6816.12	0.00244658	1	1	0.0160915	1.51847	1.53769	0.620768	13.1596	634.541
DG(42:1)	15.8019	14.7868	34.9983	23.4572	16.6776	26.5492	38.8858	34.8344	31.6302	35.6457	43.3246	50.9074	0.00261743	1	1	0.0165531	1.50569	1.77838	0.830562	15.0873	724.682
DG(35:3)	78.9269	152.478	82.4655	95.3171	57.7771	95.5572	154.416	124.423	170.597	146.201	153.264	160.002	0.00494844	1	1	0.0280574	1.49971	1.61576	0.692217	13.2472	622.54
DG(40:8)	809.74	592.324	549.193	491.798	492.275	753.874	859.348	1000.23	749.223	753.951	1109.18	1099.02	0.00504314	1	1	0.0284542	1.45501	1.51007	0.594614	13.1121	682.54
DG(44:3)	1.1833	1.16928	2.40889	1.98971	1.25806	1.81752	2.92934	2.77102	2.05444	2.6289	3.53463	4.41657	0.00654533	1	1	0.0353694	1.44736	1.86581	0.899805	14.944	748.682
DG(43:2)	2.34762	2.25114	3.20003	2.81743	1.7554	2.82933	3.82922	3.38073	3.09496	2.95388	3.25516	4.41599	0.0109663	1	1	0.0513099	1.34602	1.37689	0.461409	14.9988	736.682
DG(38:6)	899.349	967.789	48.7884	917.93	667.11	873.188	1345.73	978.783	2045.17	1484.47	1083.92	1258.84	0.0127509	1	1	0.0575541	1.32498	1.87394	0.906077	13.3181	658.54
DG(42:10)	36.0794	41.5426	23.8934	33.2035	28.9429	42.5333	52.6114	45.7303	41.3235	39.6076	65.7717	48.9043	0.0144068	1	1	0.0637779	1.32448	1.42559	0.511554	13.1079	706.541
DG(38:7)	220.146	193.935	118.673	148.667	116.309	143.573	290.182	187.284	222.819	190.066	247.425	214.49	0.0147597	1	1	0.0647515	1.30701	1.43659	0.52265	12.9632	656.525
DG(34:1)	5451.87	11134.6	8010.32	10894.8	5720.68	6829.36	14057.6	8606.96	17095.3	11805.4	11118.7	11908.9	0.0177734	1	1	0.0754793	1.29074	1.55267	0.634751	13.6412	612.556
DG(41:6)	5.08834	3.34113	3.83804	4.65788	4.23747	4.84038	4.60043	7.27414	3.84294	7.04926	6.50746	7.37552	0.0343123	1	1	0.126989	1.27037	1.40943	0.495112	13.8889	700.587
DG(34:0)	120.791	140.782	116.671	226.728	103.196	110.911	256.67	132.277	262.861	190.79	216.151	208.692	0.0201222	1	1	0.0827165	1.26153	1.5474	0.629844	13.9936	614.572
DG(44:1)	0.660905	0.625483	2.85371	0.946482	0.83762	1.09656	1.85937	2.32447	2.57562	2.18429	1.63999	3.00988	0.0250139	1	1	0.0975966	1.25639	1.9362	0.95323	15.3738	752.713
DG(26:0)	2.02539	1.93423	2.3345	4.20007	1.62503	2.09951	3.51343	2.95213	3.77636	3.12225	2.92842	3.64634	0.0540929	1	1	0.176377	1.14195	1.4023	0.487797	11.9115	502.446
DG(42:3)	20.3848	22.3611	31.2948	33.8463	20.0028	41.0449	37.7358	34.6422	31.2848	35.2162	42.3207	53.6918	0.0449635	1	1	0.155882	1.13357	1.39043	0.475528	14.6055	720.65
DG(33:1)	49.1859	81.887	69.1394	73.4066	41.499	53.5914	87.4533	62.9435	104.336	78.8553	60.026	89.7455	0.0701411	1	1	0.215853	1.04751	1.31095	0.390612	13.4255	598.541
DG(34:2)	9860.09	13614.1	8722.54	13548.8	7221.33	8841.81	15845.9	9846.91	17334.1	12420.9	11481.7	13941.4	0.0719886	1	1	0.218625	1.03634	1.30841	0.387811	13.3373	610.541
DG(43:1)	0.70437	1.33351	3.72702	1.19704	0.774616	2.31068	2.45368	2.56596	2.4265	2.50692	2.70054	3.22306	0.0967155	1	1	0.265484	1.02069	1.5802	0.660109	15.1934	738.697
DG(44:11)	20.2808	18.9428	35.6253	16.6458	22.7486	16.4961	29.4855	23.6961	25.8584	24.5562	33.3699	38.117	0.0771989	1	1	0.225989	1.01985	1.33918	0.421345	13.315	732.556
DG(37:0)	4.05665	4.33962	6.80711	4.61613	1.97621	4.53224	5.59951	5.13062	5.8888	5.82546	5.21664	6.28252	0.10173	1	1	0.272612	1.00814	1.28926	0.366542	14.4751	656.619
DG(34:3)	2785.22	4719.81	2530.2	3977.22	1991.74	2737.55	5341.27	3141.2	4308.9	3389.12	4365.09	4127.17	0.0907319	1	1	0.253477	0.982613	1.31646	0.396664	13.0059	608.525
DG(37:6)	8.32206	9.03824	4.86353	5.1776	5.4478	6.60738	8.3815	6.24319	7.58263	8.51086	9.30839	8.38761	0.10969	1	1	0.286604	0.961534	1.22702	0.295163	13.0719	644.525
DG(26:1)	1.77005	2.75984	1.39784	6.40656	1.76901	1.08824	5.07004	3.20021	4.82637	3.65121	5.22204	3.05863	0.11006	1	1	0.286604	0.958679	1.64753	0.720305	11.4835	500.43
DG(44:4) _RT_14.927	1.97081	0.673214	0.894502	1.73684	1.39516	1.91742	0.866604	0.984295	0.257804	0.727007	1.29374	1.64376	0.144072	1	1	0.345844	0.894167	0.672247	-0.572937	14.9271	746.666
DG(35:0)	6.30982	5.78238	8.98039	9.10526	4.57863	6.17281	7.45208	7.19323	9.33847	7.53276	8.70346	8.78812	0.146699	1	1	0.349587	0.892316	1.19739	0.259888	14.1405	628.588
DG(42:8)	79.9598	76.7241	77.1152	74.0822	58.4953	79.8319	84.6676	99.6166	55.0288	81.1701	85.4029	125.188	0.205016	1	1	0.439429	0.832474	1.19019	0.251195	13.4664	710.572
DG(33:2)	83.3391	143.076	95.1368	116.943	68.0532	96.5359	138.415	87.7939	134.797	108.698	126.42	118.706	0.192121	1	1	0.420471	0.792941	1.18529	0.245238	13.0883	596.525
DG(44:9)	5.67219	6.05845	7.11451	7.39353	7.32685	8.33987	7.188	11.4853	2.71484	9.46822	9.9769	10.9133	0.282395	1	1	0.5184	0.743862	1.23484	0.304327	13.6555	736.587
DG(44:10)	15.3812	14.9965	17.2778	13.7723	15.7878	17.1207	19.721	24.0914	11.7521	13.6406	16.7148	27.5653	0.261553	1	1	0.496727	0.740247	1.20299	0.266619	13.4805	734.571
DG(32:1)	827.557	2407.09	1202.72	2387.28	856.859	965.719	2929.99	1046.3	2423.51	1715.23	1900.16	1758.74	0.227931	1	1	0.465984	0.736436	1.36158	0.445286	13.1938	584.525
DG(31:0)	9.65144	10.2895	20.7602	18.0876	7.38887	12.7606	8.66078	9.44113	13.0416	11.0165	11.9346	9.61635	0.299633	1	1	0.5371	0.709737	0.807099	-0.309182	13.2666	572.525
DG(33:0)	9.50886	8.42013	23.8177	21.8325	11.1007	15.2869	9.0121	10.9278	12.3513	13.9094	12.8437	11.7266	0.291919	1	1	0.52747	0.68507	0.786634	-0.346235	13.7301	600.557
DG(41:1)	6.06635	6.31288	17.1051	6.00278	4.89039	7.85344	9.69791	9.08738	8.63436	10.9492	10.8613	12.9241	0.280273	1	1	0.515419	0.671382	1.28868	0.365895	14.9442	710.666
DG(31:1)	13.3071	16.721	29.4823	18.1139	9.08066	14.1034	15.7018	11.8182	13.3337	13.9389	14.1584	13.7852	0.341382	1	1	0.563746	0.642897	0.820729	-0.285023	12.9622	570.509
DG(34:4)	132.728	124.804	67.9148	107.191	59.0085	73.6279	160.433	86.411	114.401	84.0824	121.665	110.433	0.301568	1	1	0.5371	0.624091	1.1984	0.261109	12.7314	606.509
DG(38:4)	2650.82	2638.2	3532.41	2781.75	2652.03	2529.59	2180.01	2562.09	4009.8	3636.25	2738.64	3813.4	0.330039	1	1	0.55474	0.604595	1.12841	0.174295	13.7675	662.572
DG(33:3)	5.65571	5.94563	5.48386	11.2408	3.37095	4.21226	5.26483	4.71258	3.48457	5.77797	3.84973	6.74129	0.437675	1	1	0.641568	0.482866	0.830734	-0.267542	12.7501	594.509
DG(32:0)	370.918	496.443	413.022	816.936	320.18	369.923	702.28	333.825	655.778	463.154	505.572	549.171	0.464931	1	1	0.66394	0.472941	1.15152	0.203543	13.5469	586.541
DG(41:0)	5.03704	3.82359	9.66448	5.17383	2.67887	4.82264	3.23367	4.08223	6.39264	4.20476	4.06776	5.17077	0.548655	1	1	0.727537	0.460196	0.870238	-0.200517	15.1408	712.682
DG(40:0)	12.5141	10.3557	25.448	16.4547	8.81352	13.8822	13.727	16.8582	18.2467	13.4491	15.5491	18.8866	0.574068	1	1	0.74409	0.407024	1.10574	0.145007	15.0327	698.666
DG(39:0)	6.62736	4.81526	12.1073	6.28127	3.31926	6.353	5.18667	6.65053	7.24285	5.79809	4.19597	6.90863	0.667911	1	1	0.815234	0.348218	0.910876	-0.134673	14.8904	684.65
DG(42:0)	1.69144	1.25377	4.77512	2.30162	0.961456	2.586	1.36517	2.27982	3.28355	1.50211	2.37268	2.48694	0.943134	1	1	0.967955	0.286571	0.979429	-0.0299876	15.3176	726.698
DG(40:9)	32.0948	13.9414	11.0732	13.5859	13.9131	18.5271	20.3598	18.9789	12.9642	11.9707	22.5613	22.0933	0.798338	1	1	0.891259	0.279266	1.05617	0.0788362	12.874	680.525
DG(30:0)	40.2762	77.5187	63.3647	143.446	39.3871	48.3922	102.982	44.9444	89.0668	64.5388	77.6822	67.9797	0.757282	1	1	0.873719	0.262972	1.08441	0.116907	13.0541	558.509
DG(32:2)	487.903	836.845	407.975	775.413	306.629	358.909	879.062	347.6	535.383	472.182	587.698	498.546	0.838578	1	1	0.9177	0.156154	1.04625	0.0652337	12.8384	582.509
DG(36:5)	960.017	610.694	408.092	489.981	354.784	458.793	670.815	449.397	446.788	455.537	625.16	612.671	0.971555	1	1	0.980929	0.15407	0.9933	-0.0096991	12.9631	632.525
DG(32:3)	28.233	31.0956	15.8392	34.2967	14.2212	16.4295	33.1777	18.7325	20.5618	18.9105	28.1151	27.0446	0.810935	1	1	0.900952	0.151314	1.04587	0.0647034	12.4998	580.493
DG(30:1)	23.9213	53.4726	34.722	76.6433	18.6586	17.9096	57.7986	23.2831	34.106	33.1827	38.2345	32.8166	0.928607	1	1	0.964144	0.146208	0.97379	-0.038318	12.689	556.493
DG(30:2)	9.85743	11.6831	5.81366	15.891	4.35475	4.00422	13.1572	5.93286	9.26771	6.66861	9.22617	8.14623	0.953283	1	1	0.972385	0.108047	1.0154	0.0220489	12.2948	554.478
DG(36:6)	26.3984	24.3166	10.1283	15.7708	8.42848	8.70827	24.8607	8.44977	12.8844	16.4554	21.0542	13.1618	0.90155	1	1	0.956197	0.104718	1.03323	0.0471638	12.8018	630.509
DG(34:5)	13.8343	9.55045	4.575	7.94578	5.59805	9.15493	10.6963	7.71694	7.77143	5.43687	9.55345	9.18354	0.974879	1	1	0.982562	0.102196	0.994078	-0.00856834	12.5174	604.493

## Sheet: DG_O
Metabolite	WT_Sample_06	WT_sample_03	WT_sample_04	WT_sample_02	WT_sample_05	WT_sample_01	MARCH6_sample_07	MARCH6_sample_12	MARCH6_sample_11	MARCH6_sample_09	MARCH6_sample_08	MARCH6_sample10	P_Value	HOLM	BONFERRONI	FDR	VIP_score	Fold_change	Log2_fold_change	rt	mz
DG(O-42:9)	7.74843	8.51676	6.36187	7.19453	7.33051	7.22406	10.9557	11.4025	13.5318	10.1078	10.1691	12.1027	0.00019616	0.210284	0.225781	0.00282226	1.72657	1.53843	0.621458	13.4805	694.578
DG(O-44:6)	0.122473	0.380382	0.186104	0.239902	0.407988	0.205498	1.9683	1.91918	3.51232	2.51911	1.34523	3.5357	0.00169427	1	1	0.0123425	1.69314	9.59566	3.26238	14.64	728.656
DG(O-42:8)	8.04386	11.5464	9.77008	13.5593	8.92264	9.25294	15.5308	14.6932	15.3465	15.859	13.5071	16.9123	0.000671217	0.691353	0.77257	0.00633254	1.65328	1.50337	0.588203	13.7645	696.594
DG(O-38:4)	4.72377	5.07923	6.79449	4.9583	4.4636	6.24368	2.45214	3.17342	2.57601	3.0997	4.37278	3.99364	0.00174166	1	1	0.0125023	1.54179	0.609604	-0.714057	14.1226	648.593
DG(O-42:7)	1.02888	2.47539	2.42686	2.42839	1.26665	1.72246	3.87326	3.439	5.98851	3.41447	4.00314	2.38802	0.00806077	1	1	0.0416052	1.44792	2.03605	1.02577	14.0873	698.609
DG(O-40:4)	2.14489	2.23309	3.06351	2.42267	2.32309	2.58847	1.34459	1.70672	1.97957	1.56331	2.3809	2.45828	0.0366071	1	1	0.133761	1.17533	0.773795	-0.369977	14.4919	676.624
DG(O-42:5)	1.0467	1.77248	1.62649	1.51904	1.51434	1.46491	1.62587	1.70904	2.65565	1.71854	1.38195	2.45353	0.100093	1	1	0.27044	0.989363	1.29077	0.368231	14.6019	702.64
DG(O-40:5)	2.943	3.52917	6.25685	3.68978	3.56382	4.08511	2.17935	2.84101	1.54124	3.06831	3.40845	4.36985	0.104645	1	1	0.27881	0.943463	0.723301	-0.467332	14.1762	674.609
DG(O-40:2)	0.687974	1.85848	0.826342	0.775648	1.18751	0.360519	0.614968	0.673317	2.24854	2.09433	1.29855	1.39337	0.243004	1	1	0.478116	0.704237	1.46109	0.547048	14.9085	680.655
DG(O-42:6)	0.281251	0.649432	0.775706	0.631837	0.929828	0.928227	0.937556	0.862089	0.71326	0.743528	0.618266	1.0903	0.317392	1	1	0.547048	0.616583	1.18319	0.242681	14.2281	700.624
DG(O-36:1)	1.89123	6.66752	2.69654	2.05564	3.50728	2.35899	2.39776	2.78254	4.53608	5.64107	4.73181	4.69337	0.324018	1	1	0.552359	0.601897	1.2923	0.369937	14.5121	626.609
DG(O-34:0)	0.949693	2.70436	1.56453	1.14728	1.65017	1.07739	0.722808	0.538898	1.14351	1.69768	1.62128	1.60008	0.39833	1	1	0.617163	0.516582	0.805444	-0.312143	14.4264	600.593
DG(O-38:5)	2.58224	4.54581	4.74901	3.45238	3.95694	5.62412	3.45729	4.22692	5.49107	5.14801	5.03443	4.2264	0.425114	1	1	0.634453	0.509048	1.10733	0.147084	13.8551	646.576
DG(O-40:3)	1.52372	3.79239	1.97613	1.02614	3.46078	1.28895	1.01373	1.00333	2.10066	2.5914	1.90299	2.79951	0.640349	1	1	0.792119	0.304386	0.873242	-0.195546	14.6198	678.64
DG(O-34:1)	3.30333	5.48848	3.91612	3.64693	3.30817	4.44576	3.07643	4.18155	3.8037	4.73	5.00174	4.59454	0.644129	1	1	0.793617	0.289846	1.05306	0.0745854	14.1074	598.577
DG(O-38:0)	0.308621	0.939407	0.370719	0.29527	0.643542	0.264388	0.134529	0.341014	0.25457	0.962526	0.639179	0.728412	0.819735	1	1	0.905484	0.266434	1.08444	0.116949	15.0865	656.656
DG(O-36:2)	1.98854	5.83	2.98765	2.26196	3.58114	2.04628	2.13238	2.43731	2.98971	4.82545	4.02224	3.48359	0.790198	1	1	0.88629	0.178288	1.06392	0.0893954	14.1996	624.593
DG(O-38:1)	0.80453	7.03862	0.504575	0.946334	4.77494	0.66256	1.21008	1.23535	3.10657	4.91556	2.21097	3.53774	0.851285	1	1	0.92524	0.149825	1.10078	0.138531	14.8449	654.639
DG(O-40:1)	0.804674	2.2733	0.766098	0.519739	1.62142	0.433919	0.598449	0.411511	1.04601	1.68427	1.30115	1.0737	0.888531	1	1	0.946943	0.122482	0.952631	-0.0700113	15.1052	682.671
DG(O-38:2)	1.31384	4.46393	1.81586	1.0533	3.7266	0.760152	1.22216	1.47853	2.05967	2.86942	1.87576	3.26422	0.933727	1	1	0.965866	0.122449	0.97229	-0.0405417	14.5965	652.624

## Sheet: DLCL
Metabolite	WT_Sample_06	WT_sample_03	WT_sample_04	WT_sample_02	WT_sample_05	WT_sample_01	MARCH6_sample_07	MARCH6_sample_12	MARCH6_sample_11	MARCH6_sample_09	MARCH6_sample_08	MARCH6_sample10	P_Value	HOLM	BONFERRONI	FDR	VIP_score	Fold_change	Log2_fold_change	rt	mz
DLCL(36:4)	90.1187	62.5519	46.5578	98.9759	36.3944	49.7024	106.276	48.9208	58.9362	57.0091	95.2688	85.5377	0.441685	1	1	0.643519	0.48069	1.17603	0.23392	9.221	923.507
DLCL(36:2)	8.62037	7.02122	3.64587	6.48982	6.23586	4.4181	2.98036	2.48744	2.50652	7.03814	3.30067	12.3382	0.602506	1	1	0.765419	0.455092	0.841346	-0.249228	9.2212	927.538
DLCL(34:2)	6.68093	4.21143	1.29499	4.45569	3.7648	4.47832	3.88455	1.40686	1.40765	5.75318	2.74583	8.1117	0.843219	1	1	0.919077	0.401592	0.936656	-0.0944085	9.2568	899.507
DLCL(36:3)	27.3765	22.8157	10.8718	20.8984	15.1318	17.5456	16.5168	7.61296	9.40928	21.952	14.4256	35.1545	0.745592	1	1	0.868395	0.381519	0.916532	-0.125743	9.2211	925.523
DLCL(34:3)	22.0679	15.2012	9.53875	17.6216	9.19372	14.6874	20.5999	6.80013	10.3324	17.1214	14.4873	23.5839	0.818153	1	1	0.905475	0.308318	1.05225	0.0734797	9.2568	897.491

## Sheet: HexCer
Metabolite	WT_Sample_06	WT_sample_03	WT_sample_04	WT_sample_02	WT_sample_05	WT_sample_01	MARCH6_sample_07	MARCH6_sample_12	MARCH6_sample_11	MARCH6_sample_09	MARCH6_sample_08	MARCH6_sample10	P_Value	HOLM	BONFERRONI	FDR	VIP_score	Fold_change	Log2_fold_change	rt	mz
Hex2Cer(d42:1)	15.1492	26.5576	31.1086	23.6285	29.6033	17.3264	37.2002	39.0079	63.2932	50.547	60.5646	60.3596	0.000874451	0.892814	1	0.00768315	1.63466	2.16897	1.11701	13.1829	972.734
Hex2Cer(d30:0)	277.17	307.453	500.715	305.548	372.186	236.701	483.349	431.63	525.661	546.523	575.945	625.63	0.00221849	1	1	0.0151093	1.53151	1.59455	0.673149	10.2508	806.562
Hex2Cer(d44:4)	5.74187	13.1058	16.3971	11.988	15.5101	7.26832	20.9028	17.187	32.4375	24.7142	20.0092	27.1819	0.00205329	1	1	0.0141517	1.53093	2.03442	1.02462	13.1772	994.716
Hex2Cer(d34:0)	15.9925	31.4532	29.3616	23.7929	31.9777	22.4832	38.3828	39.3591	30.5554	47.4793	54.7623	64.4914	0.00862331	1	1	0.0439178	1.44999	1.77369	0.826754	11.5382	862.624
Hex2Cer(d40:0)	16.827	26.2396	36.915	28.5894	32.6036	23.4844	33.2902	33.8448	39.0819	43.5048	49.9627	55.3539	0.00916627	1	1	0.0454758	1.38033	1.54889	0.631232	13.1418	946.719
Hex2Cer(d44:3)	11.3842	12.2534	14.4647	12.8957	12.8851	10.9113	10.2929	15.193	19.1652	14.5074	17.8472	21.6177	0.0587864	1	1	0.185634	1.13543	1.3186	0.399005	13.5667	996.732
Hex2Cer(d42:0)	12.7452	17.6577	31.1733	22.1765	26.382	15.5814	22.9748	24.2506	26.7234	26.2171	25.8065	34.0437	0.117737	1	1	0.299293	0.930592	1.27284	0.348046	13.5695	974.75
Hex2Cer(d41:0)	5.8394	6.86352	13.6329	7.00607	6.777	4.52433	4.47509	9.29371	8.024	5.54592	7.92187	11.1803	0.858518	1	1	0.931342	0.160629	1.04027	0.0569533	13.3556	960.735

[truncated: 20 more sheets: LPA, LPC, LPC_O, LPE, LPE_O, LPG, PA, SMd, MLCL, PC_O, PE, PE_O, PG, PI, PS, S1P, SMt, SPH, TG, TG_O]
